# Supplementary material for: Severe neurometabolic phenotype in npc1−/− zebrafish with a C-terminal mutation
Source: Front Mol Neurosci. 2023 Mar 17;16:1078634. doi: 10.3389/fnmol.2023.1078634 (PMC10063808; doi:10.3389/fnmol.2023.1078634)
Supplement: Supplementary file 1 [file Table_1.xlsx]

## Sheet: DE_ataxia_vs_control
Gene ID	baseMean	log2FoldChange	lfcSE	stat	pvalue	padj	Gene stable ID	Gene name	Gene description	Chromosome/scaffold name	Gene end (bp)	Gene start (bp)	Strand	Transcript length (including UTRs and CDS)
ENSDARG00000077115	13.96	-7.35563	1.70673	-4.30979	1.6341e-05	0.00470905	ENSDARG00000077115	si:ch73-44m9.1	si:ch73-44m9.1 [Source:ZFIN;Acc:ZDB-GENE-081104-289]	22	7809981	7758462	-1	777	0	0
ENSDARG00000110324	12.7913	-7.22649	1.6036	-4.5064	6.59353e-06	0.00242788	ENSDARG00000110324	arl6ip4	ADP-ribosylation factor-like 6 interacting protein 4 [Source:NCBI gene;Acc:553796]	CHR_ALT_CTG5_2_15	69745928	69735666	1	666	0	0
ENSDARG00000111270	7.80277	-6.5175	1.69405	-3.84728	0.000119436	0.0183035	ENSDARG00000111270	rab8b	RAB8B, member RAS oncogene family [Source:ZFIN;Acc:ZDB-GENE-070620-16]	CHR_ALT_CTG7_2_4	29308473	29301641	1	630	0	0
ENSDARG00000114110	7.80277	-6.5175	1.69405	-3.84728	0.000119436	0.0183035	ENSDARG00000114110	rab8b	RAB8B, member RAS oncogene family [Source:ZFIN;Acc:ZDB-GENE-070620-16]	CHR_ALT_CTG7_1_24	29308455	29301641	1	630	0	0
ENSDARG00000112346	6.90822	-6.34185	1.80284	-3.5177	0.000435312	0.0436003	ENSDARG00000112346	asgrl2	asialoglycoprotein receptor-like 2 [Source:ZFIN;Acc:ZDB-GENE-080917-52]	CHR_ALT_CTG23_1_37	44894434	44885137	1	900	0	0
ENSDARG00000116822	6.52868	-6.25958	1.56219	-4.00692	6.15152e-05	0.0118808	ENSDARG00000116822	usp20	0	CHR_ALT_CTG5_1_27	33328809	33301023	1	258	0	0
ENSDARG00000045142	897.477	-4.59847	0.470969	-9.76385	1.60927e-22	4.2665e-18	ENSDARG00000045142	hbae5	hemoglobin, alpha embryonic 5 [Source:ZFIN;Acc:ZDB-GENE-101028-1]	12	20353541	20342451	1	694	0	0
ENSDARG00000012609	287.335	-3.51506	0.508953	-6.90645	4.96922e-12	1.09787e-08	ENSDARG00000012609	hpxa	hemopexin a [Source:NCBI gene;Acc:327588]	9	32847642	32840114	-1	2691	0	0
ENSDARG00000109670	25.1159	-3.15934	0.82983	-3.80722	0.000140537	0.0205852	ENSDARG00000109670	lpcat3	lysophosphatidylcholine acyltransferase 3 [Source:ZFIN;Acc:ZDB-GENE-041111-232]	CHR_ALT_CTG16_2_1	12228464	12176559	-1	1395	0	0
ENSDARG00000115051	18.0107	-3.03638	0.861376	-3.52503	0.000423434	0.0428477	ENSDARG00000115051	hmx3a	H6 family homeobox 3a [Source:NCBI gene;Acc:60310]	CHR_ALT_CTG17_1_14	21792783	21791503	-1	894	0	0
ENSDARG00000091783	100.654	-2.89474	0.509331	-5.68341	1.32034e-08	1.29647e-05	ENSDARG00000091783	si:dkeyp-71f10.5	si:dkeyp-71f10.5 [Source:ZFIN;Acc:ZDB-GENE-131121-547]	3	31019832	30998362	-1	698	0	0
ENSDARG00000053620	194.58	-2.85261	0.619417	-4.60531	4.11848e-06	0.00176112	ENSDARG00000053620	ebi3	Epstein-Barr virus induced 3 [Source:ZFIN;Acc:ZDB-GENE-070912-615]	2	41942666	41936603	-1	1036	0	0
ENSDARG00000097571	55.3881	-2.83041	0.812399	-3.48401	0.000493955	0.0472771	ENSDARG00000097571	si:dkey-114l24.2	si:dkey-114l24.2 [Source:ZFIN;Acc:ZDB-GENE-131121-512]	3	55290637	55288200	1	1000	0	0
ENSDARG00000113547	18.6252	-2.7063	0.711724	-3.80246	0.000143267	0.020643	ENSDARG00000113547	LO018202.1	0	14	50059783	50034196	1	1230	0	0
ENSDARG00000058556	314.141	-2.55079	0.590291	-4.32124	1.55157e-05	0.00462193	ENSDARG00000058556	muc5.2	mucin 5.2 [Source:ZFIN;Acc:ZDB-GENE-121108-1]	25	8445400	8407892	1	18751	0	0
ENSDARG00000054753	2671.72	-2.54977	0.517375	-4.92828	8.29557e-07	0.000488738	ENSDARG00000054753	col10a1a	collagen, type X, alpha 1a [Source:ZFIN;Acc:ZDB-GENE-030131-8373]	17	15546862	15542077	-1	2639	0	0
ENSDARG00000042780	5656.44	-2.51714	0.361091	-6.97093	3.14848e-12	8.14485e-09	ENSDARG00000042780	apoba	apolipoprotein Ba [Source:ZFIN;Acc:ZDB-GENE-070702-4]	17	30727966	30704068	1	13486	0	0
ENSDARG00000087440	122.193	-2.49795	0.426787	-5.85292	4.83005e-09	6.09782e-06	ENSDARG00000087440	ponzr4	plac8 onzin related protein 4 [Source:ZFIN;Acc:ZDB-GENE-050411-6]	7	22684292	22680560	1	1109	0	0
ENSDARG00000113784	28.6785	-2.48875	0.637669	-3.90289	9.505e-05	0.0159906	ENSDARG00000113784	acot15	acyl-CoA thioesterase 15 [Source:ZFIN;Acc:ZDB-GENE-041210-203]	CHR_ALT_CTG4_1_10	25677763	25662908	1	1350	0	0
ENSDARG00000092044	827.671	-2.4763	0.407428	-6.07788	1.21786e-09	1.89928e-06	ENSDARG00000092044	si:dkey-22f5.9	si:dkey-22f5.9 [Source:ZFIN;Acc:ZDB-GENE-091204-260]	21	30658520	30651064	-1	2499	0	0
ENSDARG00000045143	4918.15	-2.39345	0.342383	-6.99056	2.73796e-12	8.13076e-09	ENSDARG00000045143	hbbe2	hemoglobin beta embryonic-2 [Source:ZFIN;Acc:ZDB-GENE-040702-1]	12	20350629	20349865	-1	590	0	0
ENSDARG00000075016	674.056	-2.36883	0.612349	-3.86843	0.000109537	0.0171858	ENSDARG00000075016	apobb.2	apolipoprotein Bb, tandem duplicate 2 [Source:ZFIN;Acc:ZDB-GENE-070705-554]	20	53470252	53439665	1	8195	0	0
ENSDARG00000077090	58.5252	-2.33278	0.547073	-4.26411	2.00704e-05	0.0053748	ENSDARG00000077090	si:ch211-127b11.1	si:ch211-127b11.1 [Source:ZFIN;Acc:ZDB-GENE-041210-159]	4	14642379	14636309	-1	2274	0	0
ENSDARG00000038609	488.786	-2.3188	0.385446	-6.01587	1.78922e-09	2.49661e-06	ENSDARG00000038609	mpz	myelin protein zero [Source:ZFIN;Acc:ZDB-GENE-010724-4]	2	44283554	44259482	-1	639	0	0
ENSDARG00000091211	178.403	-2.29947	0.649247	-3.54175	0.000397483	0.0408452	ENSDARG00000091211	adh8a	alcohol dehydrogenase 8a [Source:ZFIN;Acc:ZDB-GENE-030529-3]	13	12660318	12653975	-1	578	0	0
ENSDARG00000001971	149.714	-2.28828	0.586629	-3.90074	9.59001e-05	0.0159906	ENSDARG00000001971	cthrc1b	collagen triple helix repeat containing 1b [Source:ZFIN;Acc:ZDB-GENE-050420-46]	16	47483142	47454586	-1	886	0	0
ENSDARG00000037836	68.5766	-2.19659	0.487926	-4.50189	6.73509e-06	0.00244604	ENSDARG00000037836	igfals	insulin-like growth factor binding protein, acid labile subunit [Source:ZFIN;Acc:ZDB-GENE-061009-25]	3	45848257	45845007	-1	3081	0	0
ENSDARG00000053215	651.239	-2.1351	0.422784	-5.0501	4.41574e-07	0.000272256	ENSDARG00000053215	me1	malic enzyme 1, NADP(+)-dependent, cytosolic [Source:ZFIN;Acc:ZDB-GENE-061013-438]	16	33001153	32832213	-1	1956	0	0
ENSDARG00000092730	292.03	-2.13153	0.537694	-3.96421	7.36383e-05	0.0135576	ENSDARG00000092730	enam	enamelin [Source:ZFIN;Acc:ZDB-GENE-071005-4]	1	43905263	43901966	-1	624	0	0
ENSDARG00000105153	111.423	-2.10527	0.500577	-4.2057	2.60281e-05	0.00663516	ENSDARG00000105153	ifitm5	interferon induced transmembrane protein 5 [Source:ZFIN;Acc:ZDB-GENE-030131-8970]	25	7506547	7504314	1	684	0	0
ENSDARG00000043982	33.3544	-2.08931	0.584588	-3.57398	0.000351593	0.0377386	ENSDARG00000043982	tube1	tubulin, epsilon 1 [Source:ZFIN;Acc:ZDB-GENE-040426-1174]	20	318105	262995	1	2388	0	0
ENSDARG00000071082	351.194	-2.08504	0.357182	-5.83747	5.30006e-09	6.38706e-06	ENSDARG00000071082	p4ha1b	prolyl 4-hydroxylase, alpha polypeptide I b [Source:ZFIN;Acc:ZDB-GENE-030131-4089]	17	20167236	20144626	-1	2371	0	0
ENSDARG00000090900	58.882	-2.0791	0.479628	-4.33482	1.45879e-05	0.00444545	ENSDARG00000090900	apnl	actinoporin-like protein [Source:ZFIN;Acc:ZDB-GENE-030131-8907]	3	31254979	31249885	-1	1742	0	0
ENSDARG00000114555	735.152	-2.07693	0.234976	-8.83891	9.66598e-19	1.28132e-14	ENSDARG00000114555	ces3	carboxylesterase 3 [Source:ZFIN;Acc:ZDB-GENE-030131-9563]	CHR_ALT_CTG18_1_18	17416967	17408954	1	1629	0	0
ENSDARG00000088589	256.743	-2.04587	0.449825	-4.54814	5.4121e-06	0.00202092	ENSDARG00000088589	ponzr3	plac8 onzin related protein 3 [Source:ZFIN;Acc:ZDB-GENE-050506-38]	7	22677211	22675475	1	840	0	0
ENSDARG00000024847	241.214	-2.04461	0.433493	-4.71659	2.39829e-06	0.00119969	ENSDARG00000024847	col5a2b	collagen, type V, alpha 2b [Source:ZFIN;Acc:ZDB-GENE-110406-2]	6	11495601	11438972	1	4896	0	0
ENSDARG00000027799	114.411	-2.04169	0.507448	-4.02345	5.73523e-05	0.0114325	ENSDARG00000027799	ucmaa	upper zone of growth plate and cartilage matrix associated a [Source:ZFIN;Acc:ZDB-GENE-070410-71]	4	7850489	7841627	1	580	0	0
ENSDARG00000020084	414.256	-2.03366	0.250889	-8.10581	5.23939e-16	3.47267e-12	ENSDARG00000020084	tg	thyroglobulin [Source:ZFIN;Acc:ZDB-GENE-030519-1]	16	31598771	31530762	-1	8356	0	0
ENSDARG00000012422	3048.07	-2.02934	0.551611	-3.67894	0.000234209	0.0284833	ENSDARG00000012422	col11a2	collagen, type XI, alpha 2 [Source:ZFIN;Acc:ZDB-GENE-000208-23]	19	7225206	7179740	-1	1565	0	0
ENSDARG00000070857	98.5812	-2.02541	0.476339	-4.25204	2.11834e-05	0.00556055	ENSDARG00000070857	si:dkey-32e6.6	si:dkey-32e6.6 [Source:ZFIN;Acc:ZDB-GENE-081031-90]	23	20100436	20068880	-1	1775	0	0
ENSDARG00000053481	261.794	-2.02027	0.57901	-3.48918	0.000484496	0.0465397	ENSDARG00000053481	entpd5a	ectonucleoside triphosphate diphosphohydrolase 5a [Source:ZFIN;Acc:ZDB-GENE-100419-1]	17	45040813	45030407	-1	3522	0	0
ENSDARG00000096242	216.313	-2.00606	0.487622	-4.11397	3.88915e-05	0.00831525	ENSDARG00000096242	si:ch211-76l23.4	si:ch211-76l23.4 [Source:ZFIN;Acc:ZDB-GENE-030131-8310]	3	28828569	28822065	-1	1267	0	0
ENSDARG00000032553	163.493	-1.99981	0.434111	-4.60669	4.09136e-06	0.00176112	ENSDARG00000032553	egln3	egl-9 family hypoxia-inducible factor 3 [Source:ZFIN;Acc:ZDB-GENE-040426-2541]	17	9936915	9912036	-1	1815	0	0
ENSDARG00000038716	1762.65	-1.98816	0.49801	-3.99221	6.54612e-05	0.0123965	ENSDARG00000038716	casq1a	calsequestrin 1a [Source:ZFIN;Acc:ZDB-GENE-040801-139]	2	38054482	38039857	1	2979	0	0
ENSDARG00000045015	219.774	-1.98488	0.540173	-3.67453	0.000238291	0.0287163	ENSDARG00000045015	cyp27b1	cytochrome P450, family 27, subfamily B, polypeptide 1 [Source:ZFIN;Acc:ZDB-GENE-111005-2]	11	339847	329687	1	2142	0	0
ENSDARG00000111196	174.523	-1.97275	0.49242	-4.00623	6.16953e-05	0.0118808	ENSDARG00000111196	frem3	Fras1 related extracellular matrix 3 [Source:ZFIN;Acc:ZDB-GENE-030131-9788]	CHR_ALT_CTG1_1_38	35651140	35614667	-1	9384	0	0
ENSDARG00000075555	49.8069	-1.96146	0.532135	-3.68602	0.000227787	0.0283131	ENSDARG00000075555	adamts17	ADAM metallopeptidase with thrombospondin type 1 motif, 17 [Source:ZFIN;Acc:ZDB-GENE-121030-7]	7	10257193	9981757	1	3150	0	0
ENSDARG00000113851	131.752	-1.95022	0.377823	-5.16173	2.44674e-07	0.000175319	ENSDARG00000113851	CR848794.2	0	CHR_ALT_CTG5_1_42	41835246	41827381	-1	5457	0	0
ENSDARG00000060041	402.086	-1.93571	0.467664	-4.13911	3.48654e-05	0.00773326	ENSDARG00000060041	lig1	ligase I, DNA, ATP-dependent [Source:ZFIN;Acc:ZDB-GENE-110404-2]	2	44344321	44301276	-1	3561	0	0
ENSDARG00000031483	247.725	-1.93311	0.446756	-4.32699	1.5116e-05	0.00455405	ENSDARG00000031483	col9a1b	collagen, type IX, alpha 1b [Source:ZFIN;Acc:ZDB-GENE-040426-2410]	13	39160018	39119460	-1	2805	0	0
ENSDARG00000002192	588.454	-1.90855	0.514143	-3.71209	0.000205555	0.0265838	ENSDARG00000002192	aspn	asporin (LRR class 1) [Source:ZFIN;Acc:ZDB-GENE-041105-7]	22	10487490	10479965	-1	1253	0	0
ENSDARG00000088330	6997.73	-1.89238	0.40599	-4.66116	3.14438e-06	0.00146252	ENSDARG00000088330	hbae1.3	hemoglobin, alpha embryonic 1.3 [Source:ZFIN;Acc:ZDB-GENE-061207-39]	3	55128258	55127549	-1	547	0	0
ENSDARG00000075614	33.2039	-1.76888	0.501186	-3.52938	0.000416528	0.0423103	ENSDARG00000075614	apoc4	apolipoprotein C-IV [Source:ZFIN;Acc:ZDB-GENE-081022-25]	16	23977525	23975930	1	679	0	0
ENSDARG00000021720	401.407	-1.72671	0.484163	-3.56639	0.000361934	0.0385365	ENSDARG00000021720	col7a1	collagen, type VII, alpha 1 [Source:ZFIN;Acc:ZDB-GENE-030131-2427]	6	40312091	40184235	-1	10971	0	0
ENSDARG00000101592	280.986	-1.72393	0.274424	-6.28199	3.3427e-10	5.90811e-07	ENSDARG00000101592	col22a1	collagen, type XXII, alpha 1 [Source:ZFIN;Acc:ZDB-GENE-090827-2]	KN150214.1	144310	31556	-1	4869	0	0
ENSDARG00000055618	25753.7	-1.72245	0.413469	-4.16585	3.10197e-05	0.00740896	ENSDARG00000055618	acta1b	actin alpha 1, skeletal muscle b [Source:ZFIN;Acc:ZDB-GENE-030131-55]	13	24284442	24279021	1	1542	0	0
ENSDARG00000103659	1526.71	-1.71698	0.405217	-4.2372	2.26327e-05	0.00588272	ENSDARG00000103659	bco1l	beta-carotene oxygenase 1, like [Source:ZFIN;Acc:ZDB-GENE-040426-1191]	7	65252938	65240227	1	724	0	0
ENSDARG00000074002	91.6299	-1.71621	0.478752	-3.58475	0.000337395	0.0368107	ENSDARG00000074002	slc6a11a	solute carrier family 6 member 11a [Source:ZFIN;Acc:ZDB-GENE-030131-3729]	6	40646203	40629066	1	2533	0	0
ENSDARG00000058799	285.445	-1.67704	0.43863	-3.82335	0.000131651	0.0197194	ENSDARG00000058799	mybpha	myosin binding protein Ha [Source:ZFIN;Acc:ZDB-GENE-040426-1531]	23	6126003	6077503	1	958	0	0
ENSDARG00000009014	1768.19	-1.65862	0.417742	-3.97044	7.17405e-05	0.0133006	ENSDARG00000009014	col11a1b	collagen, type XI, alpha 1b [Source:ZFIN;Acc:ZDB-GENE-070912-607]	2	15563194	15389193	-1	8491	0	0
ENSDARG00000035809	8627.24	-1.64877	0.469933	-3.50852	0.000450603	0.0444784	ENSDARG00000035809	col1a1b	collagen, type I, alpha 1b [Source:ZFIN;Acc:ZDB-GENE-030131-4400]	12	3133483	3095699	-1	5610	0	0
ENSDARG00000115405	627.199	-1.64685	0.330973	-4.97579	6.49809e-07	0.00039154	ENSDARG00000115405	hbbe1.2	hemoglobin beta embryonic-1.2 [Source:ZFIN;Acc:ZDB-GENE-090501-3]	3	55123439	55122662	1	567	0	0
ENSDARG00000074191	128.062	-1.64224	0.453658	-3.61999	0.000294615	0.0330967	ENSDARG00000074191	zgc:172253	zgc:172253 [Source:ZFIN;Acc:ZDB-GENE-080215-9]	3	1036544	1030479	1	1902	0	0
ENSDARG00000089475	262.238	-1.63552	0.446181	-3.6656	0.000246764	0.0292635	ENSDARG00000089475	hbae1.1	hemoglobin, alpha embryonic 1.1 [Source:ZFIN;Acc:ZDB-GENE-980526-80]	3	55121125	55120330	-1	633	0	0
ENSDARG00000098237	544.415	-1.63105	0.258079	-6.31997	2.61617e-10	4.95429e-07	ENSDARG00000098237	fbn2b	fibrillin 2b [Source:ZFIN;Acc:ZDB-GENE-090112-3]	22	4649238	4524367	-1	931	0	0
ENSDARG00000076313	165.315	-1.62959	0.432522	-3.76763	0.000164802	0.0228755	ENSDARG00000076313	si:ch211-240l19.7	si:ch211-240l19.7 [Source:ZFIN;Acc:ZDB-GENE-041210-329]	4	8035520	8034381	-1	589	0	0
ENSDARG00000022689	320.379	-1.6237	0.339642	-4.78063	1.74747e-06	0.000926577	ENSDARG00000022689	itgb1b.2	integrin, beta 1b.2 [Source:ZFIN;Acc:ZDB-GENE-040426-2598]	2	43653328	43638983	-1	2383	0	0
ENSDARG00000020007	8344.97	-1.60965	0.452972	-3.55354	0.000380082	0.039829	ENSDARG00000020007	col1a2	collagen, type I, alpha 2 [Source:ZFIN;Acc:ZDB-GENE-030131-8415]	19	41002980	40983221	1	5750	0	0
ENSDARG00000011929	783.927	-1.59696	0.3384	-4.71914	2.36843e-06	0.00119969	ENSDARG00000011929	plp1b	proteolipid protein 1b [Source:ZFIN;Acc:ZDB-GENE-030710-6]	5	23280098	23268121	-1	1615	0	0
ENSDARG00000038643	748.739	-1.58956	0.385561	-4.12273	3.74415e-05	0.00807033	ENSDARG00000038643	alas2	aminolevulinate, delta-, synthase 2 [Source:NCBI gene;Acc:64607]	8	21369028	21353878	1	618	0	0
ENSDARG00000100981	472.097	-1.57636	0.288736	-5.45951	4.77464e-08	3.83591e-05	ENSDARG00000100981	CCDC39	coiled-coil domain containing 39 [Source:HGNC Symbol;Acc:HGNC:25244]	2	7696503	7668573	-1	2647	0	0
ENSDARG00000059746	309.431	-1.55505	0.374076	-4.15706	3.22372e-05	0.00751263	ENSDARG00000059746	plod1a	procollagen-lysine, 2-oxoglutarate 5-dioxygenase 1a [Source:ZFIN;Acc:ZDB-GENE-030131-3165]	8	47895817	47850073	1	664	0	0
ENSDARG00000053509	100.263	-1.54124	0.380817	-4.04721	5.18327e-05	0.0106334	ENSDARG00000053509	kazald3	Kazal-type serine peptidase inhibitor domain 3 [Source:ZFIN;Acc:ZDB-GENE-050208-155]	8	42624454	42609777	-1	1450	0	0
ENSDARG00000105403	73.1576	-1.53762	0.392314	-3.91936	8.87848e-05	0.0153847	ENSDARG00000105403	abcc6b.1	ATP-binding cassette, sub-family C (CFTR/MRP), member 6b, tandem duplicate 1 [Source:ZFIN;Acc:ZDB-GENE-050517-19]	3	36764865	36744518	-1	3275	0	0
ENSDARG00000110395	7572.89	-1.53374	0.274476	-5.58788	2.29861e-08	2.03136e-05	ENSDARG00000110395	apoa1a	apolipoprotein A-Ia [Source:NCBI gene;Acc:30355]	CHR_ALT_CTG5_1_35	37980968	37978281	1	789	0	0
ENSDARG00000002732	156.931	-1.52546	0.419628	-3.63527	0.00027769	0.0318706	ENSDARG00000002732	spon2b	spondin 2b, extracellular matrix protein [Source:ZFIN;Acc:ZDB-GENE-990415-161]	14	17382534	17376940	1	1633	0	0
ENSDARG00000021794	143.987	-1.52454	0.334431	-4.55859	5.14971e-06	0.00197868	ENSDARG00000021794	hmmr	hyaluronan-mediated motility receptor (RHAMM) [Source:ZFIN;Acc:ZDB-GENE-030131-731]	14	28562971	28545198	1	3310	0	0
ENSDARG00000004402	1355.08	-1.52086	0.405081	-3.75446	0.000173715	0.0233784	ENSDARG00000004402	elovl6	ELOVL fatty acid elongase 6 [Source:NCBI gene;Acc:317738]	14	36268710	36231126	1	570	0	0
ENSDARG00000019125	109.412	-1.50954	0.398936	-3.78393	0.000154374	0.02177	ENSDARG00000019125	klhl40b	kelch-like family member 40b [Source:NCBI gene;Acc:795319]	24	20581672	20575259	1	1904	0	0
ENSDARG00000077157	300.294	-1.50645	0.410346	-3.67117	0.000241445	0.0289646	ENSDARG00000077157	synpo2b	synaptopodin 2b [Source:ZFIN;Acc:ZDB-GENE-101230-1]	1	25966411	25959084	-1	3309	0	0
ENSDARG00000070155	645.502	-1.49718	0.413503	-3.62073	0.000293769	0.0330967	ENSDARG00000070155	tuba8l3	tubulin, alpha 8 like 3 [Source:ZFIN;Acc:ZDB-GENE-040801-77]	9	7673856	7662638	-1	1556	0	0
ENSDARG00000110888	763.251	-1.48369	0.320226	-4.63327	3.59942e-06	0.00161742	ENSDARG00000110888	abcd3a	ATP-binding cassette, sub-family D (ALD), member 3a [Source:ZFIN;Acc:ZDB-GENE-040426-2868]	CHR_ALT_CTG24_2_5	31344016	31320302	-1	1971	0	0
ENSDARG00000098345	99.6252	-1.4561	0.376211	-3.87044	0.000108639	0.0171858	ENSDARG00000098345	mamdc2a	MAM domain containing 2a [Source:ZFIN;Acc:ZDB-GENE-060526-16]	5	52569014	52509108	-1	2077	0	0
ENSDARG00000005526	715.675	-1.44	0.378389	-3.8056	0.000141462	0.0206068	ENSDARG00000005526	igfn1.1	immunoglobulin like and fibronectin type III domain containing 1, tandem duplicate 1 [Source:ZFIN;Acc:ZDB-GENE-050327-30]	6	46941245	46878889	-1	2290	0	0
ENSDARG00000019532	12434.4	-1.43834	0.294225	-4.88857	1.0157e-06	0.000585397	ENSDARG00000019532	fads2	fatty acid desaturase 2 [Source:NCBI gene;Acc:140615]	25	4148719	4133488	-1	1597	0	0
ENSDARG00000014196	11613.9	-1.43574	0.382399	-3.75455	0.000173651	0.0233784	ENSDARG00000014196	myl1	myosin, light chain 1, alkali; skeletal, fast [Source:ZFIN;Acc:ZDB-GENE-030131-8109]	9	39005317	38994232	-1	1106	0	0
ENSDARG00000036186	2020.31	-1.43562	0.283109	-5.07091	3.95909e-07	0.000262408	ENSDARG00000036186	mbpa	myelin basic protein a [Source:ZFIN;Acc:ZDB-GENE-030128-2]	19	21832630	21814047	-1	761	0	0
ENSDARG00000088571	224.899	-1.4099	0.339645	-4.15109	3.3089e-05	0.00753623	ENSDARG00000088571	si:ch211-151o1.4	si:ch211-151o1.4 [Source:ZFIN;Acc:ZDB-GENE-131122-8]	16	5231397	5196226	1	3871	0	0
ENSDARG00000086112	225.355	-1.40896	0.400723	-3.51603	0.000438048	0.0436003	ENSDARG00000086112	si:ch211-266i6.3	si:ch211-266i6.3 [Source:ZFIN;Acc:ZDB-GENE-030131-5420]	10	32058078	32050906	1	2448	0	0
ENSDARG00000093774	593.858	-1.40212	0.346037	-4.05193	5.0797e-05	0.0105213	ENSDARG00000093774	rbp2b	retinol binding protein 2b, cellular [Source:ZFIN;Acc:ZDB-GENE-040715-7]	2	39017838	39016066	-1	1086	0	0
ENSDARG00000010948	454.492	-1.39368	0.362827	-3.84116	0.000122452	0.0185942	ENSDARG00000010948	kif11	kinesin family member 11 [Source:ZFIN;Acc:ZDB-GENE-020426-1]	17	19497006	19481049	1	3677	0	0
ENSDARG00000115422	202.434	-1.39086	0.346708	-4.01161	6.03052e-05	0.011843	ENSDARG00000115422	pfkmb	phosphofructokinase, muscle b [Source:ZFIN;Acc:ZDB-GENE-081114-1]	CHR_ALT_CTG6_2_14	39763653	39738299	-1	2325	0	0
ENSDARG00000045580	614.898	-1.38684	0.365559	-3.79374	0.000148393	0.0211515	ENSDARG00000045580	lum	lumican [Source:ZFIN;Acc:ZDB-GENE-040625-24]	4	16354292	16349042	-1	4610	0	0
ENSDARG00000045129	217.637	-1.38348	0.311264	-4.44471	8.80096e-06	0.00303027	ENSDARG00000045129	fkbp10b	FKBP prolyl isomerase 10b [Source:ZFIN;Acc:ZDB-GENE-030131-3101]	12	13957037	13905286	1	2069	0	0
ENSDARG00000060410	184.72	-1.38106	0.343898	-4.01591	5.92166e-05	0.0117161	ENSDARG00000060410	thbs2a	thrombospondin 2a [Source:ZFIN;Acc:ZDB-GENE-020708-2]	13	35677353	35635672	1	4923	0	0
ENSDARG00000051923	267.567	-1.3787	0.352384	-3.9125	9.13438e-05	0.0157043	ENSDARG00000051923	ccnb1	cyclin B1 [Source:ZFIN;Acc:ZDB-GENE-000406-10]	5	54714789	54711027	-1	559	0	0
ENSDARG00000113518	651.863	-1.3768	0.236916	-5.81134	6.19741e-09	6.84607e-06	ENSDARG00000113518	tnc	tenascin C [Source:ZFIN;Acc:ZDB-GENE-980526-104]	CHR_ALT_CTG5_1_18	28608521	28562195	-1	5436	0	0
ENSDARG00000113599	9227.12	-1.36753	0.364567	-3.75111	0.000176054	0.0234551	ENSDARG00000113599	hbbe1.1	hemoglobin beta embryonic-1.1 [Source:ZFIN;Acc:ZDB-GENE-030616-7]	3	55114874	55114097	1	583	0	0
ENSDARG00000102241	230.467	-1.36102	0.361157	-3.76848	0.000164241	0.0228755	ENSDARG00000102241	zgc:136410	zgc:136410 [Source:ZFIN;Acc:ZDB-GENE-060421-6071]	21	44512893	44505613	-1	842	0	0
ENSDARG00000057879	146.068	-1.34373	0.388075	-3.46254	0.000535102	0.0499529	ENSDARG00000057879	p3h3	prolyl 3-hydroxylase 3 [Source:ZFIN;Acc:ZDB-GENE-060503-231]	16	12006828	11992498	1	2536	0	0
ENSDARG00000025218	377.93	-1.34135	0.364318	-3.6818	0.000231593	0.0283131	ENSDARG00000025218	myo5ab	myosin VAb [Source:ZFIN;Acc:ZDB-GENE-050411-72]	25	7650335	7612606	-1	5472	0	0
ENSDARG00000087196	456.945	-1.33819	0.345641	-3.87162	0.000108112	0.0171858	ENSDARG00000087196	fibinb	fin bud initiation factor b [Source:NCBI gene;Acc:550571]	7	34293073	34290051	1	3023	0	0
ENSDARG00000013687	103.996	-1.33615	0.368378	-3.62711	0.000286617	0.0324734	ENSDARG00000013687	cilp2	cartilage intermediate layer protein 2 [Source:ZFIN;Acc:ZDB-GENE-050208-436]	22	18485470	18469004	1	3425	0	0
ENSDARG00000012881	1609.6	-1.31769	0.340629	-3.8684	0.00010955	0.0171858	ENSDARG00000012881	slc4a1a	solute carrier family 4 member 1a (Diego blood group) [Source:ZFIN;Acc:ZDB-GENE-010525-1]	3	20092124	20065861	-1	3554	0	0
ENSDARG00000012593	3660.81	-1.31734	0.333876	-3.9456	7.96002e-05	0.0142582	ENSDARG00000012593	col5a1	procollagen, type V, alpha 1 [Source:ZFIN;Acc:ZDB-GENE-041105-6]	21	6725780	6556635	1	4662	0	0
ENSDARG00000103019	448.47	-1.31188	0.369096	-3.5543	0.000378987	0.039829	ENSDARG00000103019	gstp2	glutathione S-transferase pi 2 [Source:ZFIN;Acc:ZDB-GENE-050601-1]	14	3503708	3495542	1	873	0	0
ENSDARG00000104831	351.682	-1.31071	0.35953	-3.64562	0.000266748	0.0311543	ENSDARG00000104831	cep192	centrosomal protein 192 [Source:ZFIN;Acc:ZDB-GENE-100922-163]	16	10261652	10097122	-1	8187	0	0
ENSDARG00000011166	1347.9	-1.29409	0.311336	-4.15659	3.23038e-05	0.00751263	ENSDARG00000011166	cahz	carbonic anhydrase [Source:NCBI gene;Acc:30331]	2	29485408	29477383	-1	1841	0	0
ENSDARG00000037144	231.941	-1.28561	0.35852	-3.58588	0.000335945	0.0368041	ENSDARG00000037144	cpb2	carboxypeptidase B2 (plasma) [Source:ZFIN;Acc:ZDB-GENE-050522-259]	1	29764060	29759678	1	1617	0	0
ENSDARG00000089769	1556.86	-1.27971	0.353883	-3.6162	0.000298955	0.0333021	ENSDARG00000089769	hapln1a	hyaluronan and proteoglycan link protein 1a [Source:ZFIN;Acc:ZDB-GENE-050302-175]	5	46505702	46490622	-1	4922	0	0
ENSDARG00000111301	121.465	-1.27956	0.326256	-3.92194	8.78407e-05	0.0153213	ENSDARG00000111301	CR392032.2	myosin X [Source:NCBI gene;Acc:569779]	CHR_ALT_CTG2_1_7	42686313	42613242	-1	6036	0	0
ENSDARG00000055518	1412.32	-1.27805	0.217988	-5.86292	4.548e-09	6.02882e-06	ENSDARG00000055518	pygma	phosphorylase, glycogen, muscle A [Source:ZFIN;Acc:ZDB-GENE-050522-482]	21	28472239	28445052	1	2735	0	0
ENSDARG00000017180	1565.52	-1.2771	0.252643	-5.05495	4.30511e-07	0.000272256	ENSDARG00000017180	npc1	Niemann-Pick disease, type C1 [Source:ZFIN;Acc:ZDB-GENE-030131-3161]	2	3866971	3823813	1	5008	0	0
ENSDARG00000079305	6836.92	-1.2519	0.305449	-4.09856	4.15735e-05	0.00867871	ENSDARG00000079305	hbae3	hemoglobin alpha embryonic-3 [Source:ZFIN;Acc:ZDB-GENE-990706-3]	3	55147788	55146418	-1	485	0	0
ENSDARG00000002197	1699.15	-1.23939	0.283657	-4.3693	1.24644e-05	0.0040797	ENSDARG00000002197	pygl	phosphorylase, glycogen, liver [Source:ZFIN;Acc:ZDB-GENE-041205-1]	13	36863039	36846789	-1	2719	0	0
ENSDARG00000026348	388.662	-1.23645	0.225076	-5.49349	3.94069e-08	3.37018e-05	ENSDARG00000026348	csad	cysteine sulfinic acid decarboxylase [Source:ZFIN;Acc:ZDB-GENE-041114-36]	23	36441693	36424768	-1	1468	0	0
ENSDARG00000095268	866.891	-1.23133	0.292118	-4.21516	2.496e-05	0.00642465	ENSDARG00000095268	si:dkey-261h17.1	si:dkey-261h17.1 [Source:ZFIN;Acc:ZDB-GENE-030829-14]	23	32532612	32499916	1	1664	0	0
ENSDARG00000074809	554.884	-1.22561	0.334496	-3.66405	0.000248255	0.0292635	ENSDARG00000074809	zgc:194392	zgc:194392 [Source:ZFIN;Acc:ZDB-GENE-030131-4774]	17	30702411	30700627	-1	1328	0	0
ENSDARG00000112080	199.874	-1.21482	0.318588	-3.81313	0.000137219	0.0203121	ENSDARG00000112080	rbp2b	retinol binding protein 2b, cellular [Source:ZFIN;Acc:ZDB-GENE-040715-7]	CHR_ALT_CTG2_1_4	39031906	39030812	-1	408	0	0
ENSDARG00000068738	208.162	-1.21339	0.289357	-4.1934	2.74807e-05	0.00693876	ENSDARG00000068738	cox5b2	cytochrome c oxidase subunit 5B2 [Source:ZFIN;Acc:ZDB-GENE-060825-71]	13	50378038	50375800	1	522	0	0
ENSDARG00000105039	101.244	-1.20932	0.344721	-3.50812	0.000451293	0.0444784	ENSDARG00000105039	phka1b	phosphorylase kinase, alpha 1b (muscle) [Source:ZFIN;Acc:ZDB-GENE-091204-81]	21	30648132	30600337	-1	222	0	0
ENSDARG00000056743	1634.46	-1.20687	0.310263	-3.88984	0.000100312	0.0165185	ENSDARG00000056743	cavin4b	caveolae associated protein 4b [Source:ZFIN;Acc:ZDB-GENE-041212-87]	24	33703504	33697130	-1	3492	0	0
ENSDARG00000069048	535.796	-1.20008	0.34656	-3.46283	0.000534524	0.0499529	ENSDARG00000069048	serpinf1	serpin peptidase inhibitor, clade F (alpha-2 antiplasmin, pigment epithelium derived factor), member 1 [Source:ZFIN;Acc:ZDB-GENE-040912-2]	21	40120169	40106448	1	1946	0	0
ENSDARG00000074613	773.179	-1.19107	0.287824	-4.13821	3.50027e-05	0.00773326	ENSDARG00000074613	si:ch211-240l19.6	si:ch211-240l19.6 [Source:ZFIN;Acc:ZDB-GENE-041210-328]	4	8040436	8039791	-1	569	0	0
ENSDARG00000034852	272.346	-1.18403	0.330678	-3.58061	0.000342792	0.0372464	ENSDARG00000034852	nt5c2l1	5'-nucleotidase, cytosolic II, like 1 [Source:ZFIN;Acc:ZDB-GENE-031006-8]	10	17484764	17460358	-1	841	0	0
ENSDARG00000075707	542.798	-1.18	0.281869	-4.18636	2.83469e-05	0.00696105	ENSDARG00000075707	nid2a	nidogen 2a (osteonidogen) [Source:ZFIN;Acc:ZDB-GENE-030827-2]	17	14876758	14796926	-1	838	0	0
ENSDARG00000112959	1459.57	-1.17655	0.264492	-4.44832	8.65433e-06	0.00301899	ENSDARG00000112959	SRL	wu:fb80c09 [Source:NCBI gene;Acc:103909608]	22	26595027	26585096	-1	5571	0	0
ENSDARG00000040282	4260.04	-1.16708	0.249192	-4.68345	2.82091e-06	0.0013355	ENSDARG00000040282	zgc:92590	zgc:92590 [Source:ZFIN;Acc:ZDB-GENE-041024-15]	16	25130075	25126935	1	861	0	0
ENSDARG00000029019	377.166	-1.16607	0.278545	-4.18628	2.83567e-05	0.00696105	ENSDARG00000029019	epb41b	erythrocyte membrane protein band 4.1b [Source:ZFIN;Acc:ZDB-GENE-030130-1]	16	26488169	26449615	1	500	0	0
ENSDARG00000062171	178.335	-1.16523	0.307772	-3.78601	0.000153083	0.0217034	ENSDARG00000062171	olfml3b	olfactomedin-like 3b [Source:NCBI gene;Acc:562022]	11	24681292	24671676	-1	1540	0	0
ENSDARG00000087390	654.257	-1.15687	0.276167	-4.18901	2.80168e-05	0.00696105	ENSDARG00000087390	hbbe1.3	hemoglobin, beta embryonic 1.3 [Source:ZFIN;Acc:ZDB-GENE-131120-128]	3	55132052	55131289	1	582	0	0
ENSDARG00000026771	262.968	-1.15626	0.240066	-4.81641	1.46163e-06	0.000790832	ENSDARG00000026771	tmem41ab	transmembrane protein 41ab [Source:NCBI gene;Acc:406356]	1	30438036	30422143	1	1938	0	0
ENSDARG00000101980	203.798	-1.1482	0.267937	-4.28531	1.82482e-05	0.0050926	ENSDARG00000101980	bmper	BMP binding endothelial regulator [Source:ZFIN;Acc:ZDB-GENE-030219-146]	16	7195000	7154266	1	2181	0	0
ENSDARG00000071586	2848.22	-1.14611	0.321804	-3.5615	0.000368739	0.0389483	ENSDARG00000071586	tgfbi	transforming growth factor, beta-induced [Source:ZFIN;Acc:ZDB-GENE-030131-73]	14	26536504	26511041	-1	3037	0	0
ENSDARG00000075433	5142.56	-1.12981	0.272375	-4.14798	3.35423e-05	0.00753623	ENSDARG00000075433	myom2a	myomesin 2a [Source:ZFIN;Acc:ZDB-GENE-030131-6201]	11	11262062	11200550	1	595	0	0
ENSDARG00000076332	254.681	-1.12957	0.264876	-4.26453	2.00324e-05	0.0053748	ENSDARG00000076332	si:ch211-159i8.4	si:ch211-159i8.4 [Source:ZFIN;Acc:ZDB-GENE-141215-7]	14	17659420	17599875	-1	7488	0	0
ENSDARG00000022101	1030.97	-1.12759	0.322341	-3.49812	0.000468543	0.0455019	ENSDARG00000022101	obscnb	obscurin, cytoskeletal calmodulin and titin-interacting RhoGEF b [Source:ZFIN;Acc:ZDB-GENE-070119-5]	24	36002202	35933869	1	586	0	0
ENSDARG00000015793	323.161	-1.11281	0.275396	-4.04078	5.32741e-05	0.0107817	ENSDARG00000015793	creb3l1	cAMP responsive element binding protein 3-like 1 [Source:ZFIN;Acc:ZDB-GENE-030219-181]	7	38954874	38897836	1	3903	0	0
ENSDARG00000019815	721.656	-1.10608	0.266092	-4.15676	3.22793e-05	0.00751263	ENSDARG00000019815	fn1a	fibronectin 1a [Source:ZFIN;Acc:ZDB-GENE-000426-1]	9	15424639	15362300	-1	135	0	0
ENSDARG00000060917	372.65	-1.10509	0.267806	-4.12646	3.68382e-05	0.00807033	ENSDARG00000060917	anln	anillin, actin binding protein [Source:ZFIN;Acc:ZDB-GENE-030131-4486]	19	35450857	35433155	-1	5182	0	0
ENSDARG00000114353	260.891	-1.10299	0.318176	-3.46661	0.000527056	0.0495508	ENSDARG00000114353	hmgb1a	high mobility group box 1a [Source:ZFIN;Acc:ZDB-GENE-030131-341]	CHR_ALT_CTG10_1_33	36440470	36439217	-1	618	0	0
ENSDARG00000079901	231.93	-1.09831	0.314422	-3.49312	0.000477413	0.0460261	ENSDARG00000079901	si:ch73-15n24.1	si:ch73-15n24.1 [Source:ZFIN;Acc:ZDB-GENE-030131-1323]	19	9340135	9295244	1	1002	0	0
ENSDARG00000031678	3005.09	-1.09488	0.292426	-3.74412	0.000181028	0.0239399	ENSDARG00000031678	col5a2a	collagen, type V, alpha 2a [Source:ZFIN;Acc:ZDB-GENE-030616-13]	9	42696408	42653188	-1	5063	0	0
ENSDARG00000043180	1378.63	-1.08773	0.289084	-3.7627	0.000168089	0.02309	ENSDARG00000043180	gpd1b	glycerol-3-phosphate dehydrogenase 1b [Source:ZFIN;Acc:ZDB-GENE-030131-3906]	22	7006974	6996046	-1	1390	0	0
ENSDARG00000044365	931.985	-1.08388	0.210962	-5.13782	2.77951e-07	0.000193922	ENSDARG00000044365	angptl3	angiopoietin-like 3 [Source:ZFIN;Acc:ZDB-GENE-010817-3]	6	32349153	32344197	-1	2539	0	0
ENSDARG00000038658	726.281	-1.07692	0.291762	-3.69108	0.000223302	0.0281914	ENSDARG00000038658	cavin4a	caveolae associated protein 4a [Source:NCBI gene;Acc:552940]	2	42198600	42191592	1	1293	0	0
ENSDARG00000013335	639.421	-1.07443	0.281702	-3.81406	0.000136702	0.0203121	ENSDARG00000013335	anxa6	annexin A6 [Source:ZFIN;Acc:ZDB-GENE-030707-3]	14	49360686	49251331	1	2135	0	0
ENSDARG00000099873	219.14	-1.06516	0.295856	-3.60026	0.000317903	0.0351177	ENSDARG00000099873	zgc:163083	zgc:163083 [Source:ZFIN;Acc:ZDB-GENE-070424-53]	3	49024570	49021079	1	801	0	0
ENSDARG00000063059	407.072	-1.05717	0.230034	-4.59571	4.31272e-06	0.0018149	ENSDARG00000063059	abcg8	ATP-binding cassette, sub-family G (WHITE), member 8 [Source:ZFIN;Acc:ZDB-GENE-050517-41]	13	10945394	10926528	-1	2476	0	0
ENSDARG00000076673	1667.42	-1.05613	0.273135	-3.8667	0.000110317	0.0172043	ENSDARG00000076673	dspb	desmoplakin b [Source:ZFIN;Acc:ZDB-GENE-030131-1662]	20	52882881	52851793	-1	6624	0	0
ENSDARG00000056322	1389.58	-1.03144	0.25016	-4.12313	3.73766e-05	0.00807033	ENSDARG00000056322	ldb3a	LIM domain binding 3a [Source:ZFIN;Acc:ZDB-GENE-040121-6]	13	22552687	22476742	1	2507	0	0
ENSDARG00000061249	4606.49	-1.02969	0.282859	-3.6403	0.00027232	0.0316656	ENSDARG00000061249	myom1a	myomesin 1a (skelemin) [Source:ZFIN;Acc:ZDB-GENE-030131-2856]	2	30959913	30916188	1	924	0	0
ENSDARG00000018881	232.745	-1.01448	0.221751	-4.57486	4.76539e-06	0.00191424	ENSDARG00000018881	apobec2a	apolipoprotein B mRNA editing enzyme, catalytic polypeptide-like 2a [Source:ZFIN;Acc:ZDB-GENE-050306-15]	22	651719	641342	-1	1389	0	0
ENSDARG00000068191	139.03	-1.01148	0.286253	-3.53352	0.000410062	0.0418137	ENSDARG00000068191	cdh15	cadherin 15, type 1, M-cadherin (myotubule) [Source:ZFIN;Acc:ZDB-GENE-030131-780]	7	56145671	56098590	1	2643	0	0
ENSDARG00000091656	107.446	-1.00603	0.286074	-3.51666	0.000437012	0.0436003	ENSDARG00000091656	lsm8	LSM8 homolog, U6 small nuclear RNA associated [Source:ZFIN;Acc:ZDB-GENE-070629-3]	4	9539424	9536860	1	628	0	0
ENSDARG00000052099	1812.36	-0.993193	0.22282	-4.45738	8.2967e-06	0.00293283	ENSDARG00000052099	agxta	alanine--glyoxylate and serine--pyruvate aminotransferase a [Source:ZFIN;Acc:ZDB-GENE-040718-16]	6	27123327	27112884	-1	915	0	0
ENSDARG00000116614	151.885	-0.978064	0.268895	-3.63734	0.000275464	0.0317837	ENSDARG00000116614	dnmt3bb.1	DNA (cytosine-5-)-methyltransferase 3 beta, duplicate b.1 [Source:ZFIN;Acc:ZDB-GENE-050314-1]	CHR_ALT_CTG23_1_14	17075054	17008059	-1	2421	0	0
ENSDARG00000037655	2116.73	-0.972361	0.223395	-4.35266	1.34496e-05	0.00430683	ENSDARG00000037655	pls3	plastin 3 (T isoform) [Source:ZFIN;Acc:ZDB-GENE-040718-10]	14	13525458	13453130	1	2925	0	0
ENSDARG00000077293	979.357	-0.962577	0.221288	-4.34988	1.36215e-05	0.00430683	ENSDARG00000077293	synpo2la	synaptopodin 2-like a [Source:ZFIN;Acc:ZDB-GENE-090828-4]	13	22263785	22249636	1	6606	0	0
ENSDARG00000112963	413.908	-0.952223	0.25863	-3.68179	0.000231598	0.0283131	ENSDARG00000112963	fn1a	fibronectin 1a [Source:ZFIN;Acc:ZDB-GENE-000426-1]	CHR_ALT_CTG9_1_2	15432881	15370885	-1	7443	0	0
ENSDARG00000042552	1022.78	-0.951595	0.196243	-4.84907	1.24045e-06	0.000685139	ENSDARG00000042552	cacna1sb	calcium channel, voltage-dependent, L type, alpha 1S subunit, b [Source:ZFIN;Acc:ZDB-GENE-051227-1]	8	25808403	25767610	1	6096	0	0
ENSDARG00000069017	265.694	-0.943788	0.219271	-4.30421	1.67583e-05	0.00477444	ENSDARG00000069017	elnb	elastin b [Source:ZFIN;Acc:ZDB-GENE-061212-2]	21	40880353	40839857	-1	6204	0	0
ENSDARG00000052402	970.254	-0.943576	0.255524	-3.69272	0.000221872	0.0281448	ENSDARG00000052402	dnmt3ba	DNA (cytosine-5-)-methyltransferase 3 beta, duplicate a [Source:ZFIN;Acc:ZDB-GENE-050314-4]	8	23381548	23355484	1	6264	0	0
ENSDARG00000012194	4084.57	-0.92077	0.251223	-3.66515	0.000247193	0.0292635	ENSDARG00000012194	scp2a	sterol carrier protein 2a [Source:ZFIN;Acc:ZDB-GENE-040426-1846]	2	6039757	6005199	-1	2327	0	0
ENSDARG00000008732	747.085	-0.917407	0.23035	-3.98266	6.81483e-05	0.0127536	ENSDARG00000008732	zgc:66479	zgc:66479 [Source:ZFIN;Acc:ZDB-GENE-031030-10]	6	46742455	46736251	-1	2372	0	0
ENSDARG00000015460	398.788	-0.913245	0.232742	-3.92385	8.71464e-05	0.0153008	ENSDARG00000015460	racgap1	Rac GTPase activating protein 1 [Source:ZFIN;Acc:ZDB-GENE-030131-1917]	23	33775309	33757173	-1	845	0	0
ENSDARG00000030490	1351.14	-0.908917	0.197947	-4.59172	4.39609e-06	0.00182108	ENSDARG00000030490	sptb	spectrin, beta, erythrocytic [Source:ZFIN;Acc:ZDB-GENE-000906-1]	17	38599022	38566717	1	7358	0	0
ENSDARG00000060893	379.644	-0.892772	0.237199	-3.76381	0.000167344	0.02309	ENSDARG00000060893	col8a2	collagen, type VIII, alpha 2 [Source:ZFIN;Acc:ZDB-GENE-060503-488]	19	35596207	35496282	-1	3045	0	0
ENSDARG00000104108	2009.75	-0.866167	0.224488	-3.85842	0.000114123	0.0176938	ENSDARG00000104108	slco1d1	solute carrier organic anion transporter family, member 1D1 [Source:ZFIN;Acc:ZDB-GENE-030131-5044]	4	77432218	77389668	-1	836	0	0
ENSDARG00000001431	7091.8	-0.863257	0.222049	-3.88768	0.000101208	0.0165631	ENSDARG00000001431	actn3b	actinin alpha 3b [Source:ZFIN;Acc:ZDB-GENE-030131-2040]	7	7133475	6969909	1	4785	0	0
ENSDARG00000077722	917.032	-0.850131	0.221354	-3.8406	0.000122736	0.0185942	ENSDARG00000077722	ppp2r3a	protein phosphatase 2, regulatory subunit B'', alpha [Source:ZFIN;Acc:ZDB-GENE-070912-646]	2	25291181	25198648	1	5573	0	0
ENSDARG00000020574	54424.2	-0.849381	0.225916	-3.75972	0.000170102	0.0231268	ENSDARG00000020574	atp2a1	ATPase sarcoplasmic/endoplasmic reticulum Ca2+ transporting 1 [Source:ZFIN;Acc:ZDB-GENE-020905-1]	3	26157066	26081343	1	502	0	0
ENSDARG00000010437	301.615	-0.838983	0.226872	-3.69805	0.000217263	0.0277131	ENSDARG00000010437	tent5c	terminal nucleotidyltransferase 5C [Source:NCBI gene;Acc:327154]	9	20784047	20780813	1	954	0	0
ENSDARG00000069888	653.034	-0.820718	0.191819	-4.27861	1.88066e-05	0.0051402	ENSDARG00000069888	cldna	claudin a [Source:ZFIN;Acc:ZDB-GENE-010328-1]	15	2657508	2655566	-1	1943	0	0
ENSDARG00000019128	862.006	-0.819589	0.204804	-4.00181	6.28586e-05	0.0119893	ENSDARG00000019128	tpm4b	tropomyosin 4b [Source:ZFIN;Acc:ZDB-GENE-030131-2964]	2	55337585	55300425	-1	691	0	0
ENSDARG00000101181	654.727	-0.794448	0.224715	-3.53537	0.000407212	0.0416834	ENSDARG00000101181	s100w	S100 calcium binding protein W [Source:ZFIN;Acc:ZDB-GENE-080407-2]	16	23406155	23403602	1	1449	0	0
ENSDARG00000062750	1023.32	-0.794281	0.228221	-3.48031	0.00050084	0.0477635	ENSDARG00000062750	si:ch73-74h11.1	si:ch73-74h11.1 [Source:ZFIN;Acc:ZDB-GENE-091204-215]	20	16972446	16946132	-1	4045	0	0
ENSDARG00000055284	219.134	-0.784228	0.226156	-3.46765	0.000525037	0.0495366	ENSDARG00000055284	afap1	actin filament associated protein 1 [Source:ZFIN;Acc:ZDB-GENE-100316-6]	12	22916314	22823219	1	2331	0	0
ENSDARG00000037960	710.981	-0.769838	0.212157	-3.62862	0.000284939	0.0324235	ENSDARG00000037960	lrrc17	leucine rich repeat containing 17 [Source:ZFIN;Acc:ZDB-GENE-030131-9774]	4	20156085	20141191	-1	3097	0	0
ENSDARG00000038826	1660.22	-0.697191	0.192137	-3.62861	0.000284953	0.0324235	ENSDARG00000038826	jph1b	junctophilin 1b [Source:ZFIN;Acc:ZDB-GENE-060616-389]	2	30324610	30290719	-1	2788	0	0
ENSDARG00000067848	2566	-0.694467	0.198443	-3.49958	0.000465991	0.0454204	ENSDARG00000067848	nmrk2	nicotinamide riboside kinase 2 [Source:ZFIN;Acc:ZDB-GENE-040912-44]	2	55990329	55982300	1	420	0	0
ENSDARG00000068572	1104.62	-0.683666	0.185696	-3.68164	0.000231742	0.0283131	ENSDARG00000068572	slc16a1b	solute carrier family 16 member 1b [Source:ZFIN;Acc:ZDB-GENE-030515-5]	8	26961779	26923613	-1	2205	0	0
ENSDARG00000005162	10214.4	-0.68158	0.196278	-3.47253	0.000515576	0.0489926	ENSDARG00000005162	tpm3	tropomyosin 3 [Source:ZFIN;Acc:ZDB-GENE-030826-16]	19	11031394	10985369	-1	386	0	0
ENSDARG00000034700	571.676	-0.668058	0.182924	-3.65211	0.00026009	0.0305111	ENSDARG00000034700	vegfab	vascular endothelial growth factor Ab [Source:ZFIN;Acc:ZDB-GENE-030131-4605]	4	5597802	5568688	-1	2227	0	0
ENSDARG00000006526	10885.3	-0.605641	0.165297	-3.66395	0.000248351	0.0292635	ENSDARG00000006526	fn1b	fibronectin 1b [Source:ZFIN;Acc:ZDB-GENE-030131-6545]	1	5543065	5504128	-1	656	0	0
ENSDARG00000105142	785.948	0.668675	0.185357	3.6075	0.000309163	0.0342951	ENSDARG00000105142	tcirg1b	T cell immune regulator 1, ATPase H+ transporting V0 subunit a3b [Source:ZFIN;Acc:ZDB-GENE-040426-2022]	14	16810489	16777308	-1	523	0	0
ENSDARG00000034817	1028.47	0.671324	0.18561	3.61685	0.000298212	0.0333021	ENSDARG00000034817	asah1b	N-acylsphingosine amidohydrolase (acid ceramidase) 1b [Source:ZFIN;Acc:ZDB-GENE-040426-1512]	1	16665044	16654254	-1	1726	0	0
ENSDARG00000105239	860.358	0.679168	0.180966	3.75301	0.000174724	0.0233953	ENSDARG00000105239	ecm1b	extracellular matrix protein 1b [Source:ZFIN;Acc:ZDB-GENE-121204-2]	16	9725432	9713850	1	785	0	0
ENSDARG00000099195	1775.99	0.728207	0.209878	3.46966	0.000521115	0.0493421	ENSDARG00000099195	ier2a	immediate early response 2a [Source:NCBI gene;Acc:797137]	3	33762726	33761549	1	1178	0	0
ENSDARG00000019556	735.266	0.786899	0.224742	3.50135	0.000462912	0.0452868	ENSDARG00000019556	clcn7	chloride channel 7 [Source:ZFIN;Acc:ZDB-GENE-061103-196]	3	27709312	27664864	1	3971	0	0
ENSDARG00000110623	288.576	0.789157	0.211628	3.72897	0.00019226	0.0250458	ENSDARG00000110623	tp53bp2a	tumor protein p53 binding protein, 2a [Source:ZFIN;Acc:ZDB-GENE-040516-8]	CHR_ALT_CTG13_1_1	663275	646972	1	3171	0	0
ENSDARG00000101543	624.326	0.792501	0.209959	3.77456	0.000160292	0.022485	ENSDARG00000101543	washc5	WASH complex subunit 5 [Source:NCBI gene;Acc:393152]	16	43317927	43291709	-1	3228	0	0
ENSDARG00000062049	257.35	0.816553	0.210753	3.87445	0.000106865	0.0171858	ENSDARG00000062049	arhgap45b	Rho GTPase activating protein 45b [Source:ZFIN;Acc:ZDB-GENE-071213-2]	22	17653143	17611836	-1	3381	0	0
ENSDARG00000051853	373.636	0.835552	0.22683	3.68361	0.000229955	0.0283131	ENSDARG00000051853	galns	galactosamine (N-acetyl)-6-sulfatase [Source:ZFIN;Acc:ZDB-GENE-070112-1152]	7	55633475	55543351	-1	2033	0	0
ENSDARG00000078105	931.844	0.856943	0.240568	3.56216	0.000367816	0.0389483	ENSDARG00000078105	depdc5	DEP domain containing 5, GATOR1 subcomplex subunit [Source:ZFIN;Acc:ZDB-GENE-091204-356]	10	17222083	17171604	-1	4812	0	0
ENSDARG00000043388	285.129	0.859533	0.232441	3.69786	0.000217423	0.0277131	ENSDARG00000043388	atraid	all-trans retinoic acid-induced differentiation factor [Source:NCBI gene;Acc:553468]	20	19516640	19512727	1	1527	0	0
ENSDARG00000108939	275.731	0.873667	0.232355	3.76005	0.00016988	0.0231268	ENSDARG00000108939	FQ378016.1	high affinity cGMP-specific 3',5'-cyclic phosphodiesterase 9A-like [Source:NCBI gene;Acc:571737]	5	58512609	58487368	1	1557	0	0
ENSDARG00000010423	710.954	0.874322	0.220794	3.95989	7.49831e-05	0.01371	ENSDARG00000010423	npsn	nephrosin [Source:ZFIN;Acc:ZDB-GENE-040420-2]	7	38659477	38653481	-1	919	0	0
ENSDARG00000009313	545.823	0.889919	0.238401	3.73287	0.000189308	0.0248461	ENSDARG00000009313	napsa	napsin A aspartic peptidase [Source:ZFIN;Acc:ZDB-GENE-030131-8690]	3	25133244	25121156	1	745	0	0
ENSDARG00000055115	862.006	0.895985	0.195746	4.57728	4.7106e-06	0.00191424	ENSDARG00000055115	dtnbp1a	dystrobrevin binding protein 1a [Source:NCBI gene;Acc:394109]	16	25535430	25504109	-1	538	0	0
ENSDARG00000024229	432.627	0.932298	0.216714	4.30198	1.69281e-05	0.00477444	ENSDARG00000024229	ubl7a	ubiquitin-like 7a (bone marrow stromal cell-derived) [Source:ZFIN;Acc:ZDB-GENE-050417-285]	25	31763897	31743651	-1	1797	0	0
ENSDARG00000014303	771.274	0.957234	0.201518	4.75012	2.03293e-06	0.0010568	ENSDARG00000014303	vac14	vac14 homolog (S. cerevisiae) [Source:NCBI gene;Acc:447912]	25	17613025	17589906	1	3287	0	0
ENSDARG00000025428	2789.33	0.975741	0.263157	3.70783	0.000209041	0.0269034	ENSDARG00000025428	socs3a	suppressor of cytokine signaling 3a [Source:ZFIN;Acc:ZDB-GENE-030131-7349]	3	57425961	57423137	-1	1935	0	0
ENSDARG00000103498	10299.9	0.979867	0.274011	3.57602	0.000348872	0.0377117	ENSDARG00000103498	epd	ependymin [Source:NCBI gene;Acc:30199]	5	37839310	37837245	1	890	0	0
ENSDARG00000055186	519.246	0.982386	0.253604	3.8737	0.000107197	0.0171858	ENSDARG00000055186	ccr9a	chemokine (C-C motif) receptor 9a [Source:ZFIN;Acc:ZDB-GENE-060130-125]	2	32799083	32796873	1	1856	0	0
ENSDARG00000027547	301.205	0.989263	0.227938	4.34005	1.42447e-05	0.00439863	ENSDARG00000027547	TPGS1	zgc:92789 [Source:ZFIN;Acc:ZDB-GENE-040718-280]	2	57891504	57879347	-1	1108	0	0
ENSDARG00000012271	213.262	0.990694	0.27922	3.54808	0.000388049	0.0401873	ENSDARG00000012271	pacc1	proton activated chloride channel 1 [Source:NCBI gene;Acc:393429]	17	45387134	45378908	-1	1795	0	0
ENSDARG00000103715	216.323	0.997571	0.262639	3.79826	0.000145716	0.0208822	ENSDARG00000103715	BX510949.1	0	5	42544522	42542252	-1	1856	0	0
ENSDARG00000111747	161.223	1.00234	0.280357	3.57523	0.00034992	0.0377117	ENSDARG00000111747	bloc1s5	biogenesis of lysosomal organelles complex-1, subunit 5, muted [Source:ZFIN;Acc:ZDB-GENE-030131-3502]	24	7995960	7988458	-1	4775	0	0
ENSDARG00000057286	225.012	1.00304	0.282453	3.55117	0.000383526	0.0398747	ENSDARG00000057286	swap70b	switching B cell complex subunit SWAP70b [Source:ZFIN;Acc:ZDB-GENE-030131-3587]	18	16916840	16876833	-1	2558	0	0
ENSDARG00000111300	1468.4	1.00306	0.249001	4.02833	5.61734e-05	0.0112823	ENSDARG00000111300	krt18b	keratin 18b [Source:ZFIN;Acc:ZDB-GENE-040426-1508]	CHR_ALT_CTG6_1_39	39355851	39351352	1	1218	0	0
ENSDARG00000104077	278.291	1.00451	0.283411	3.54436	0.000393562	0.0405997	ENSDARG00000104077	fcer1gl	Fc receptor, IgE, high affinity I, gamma polypeptide like [Source:ZFIN;Acc:ZDB-GENE-070502-4]	2	58085444	58077662	-1	667	0	0
ENSDARG00000079463	457.697	1.01143	0.257505	3.9278	8.57272e-05	0.015152	ENSDARG00000079463	man2b2	mannosidase, alpha, class 2B, member 2 [Source:ZFIN;Acc:ZDB-GENE-140106-166]	7	19526721	19509888	-1	3231	0	0
ENSDARG00000101665	106.715	1.03853	0.29711	3.49542	0.000473308	0.0457969	ENSDARG00000101665	pcdh1g11	protocadherin 1 gamma 11 [Source:NCBI gene;Acc:553999]	10	21820133	21708463	1	4365	0	0
ENSDARG00000114672	345.538	1.06451	0.219389	4.85216	1.22124e-06	0.000685139	ENSDARG00000114672	sdhc	succinate dehydrogenase complex, subunit C, integral membrane protein [Source:ZFIN;Acc:ZDB-GENE-040801-26]	CHR_ALT_CTG2_1_9	44188106	44181305	-1	510	0	0
ENSDARG00000077082	363.34	1.06685	0.303479	3.5154	0.000439095	0.0436003	ENSDARG00000077082	agtrap	angiotensin II receptor-associated protein [Source:ZFIN;Acc:ZDB-GENE-050309-11]	11	16064291	16040517	1	510	0	0
ENSDARG00000042793	1309.86	1.07847	0.288093	3.74347	0.0001815	0.0239399	ENSDARG00000042793	tpp1	tripeptidyl peptidase I [Source:NCBI gene;Acc:798347]	17	30855792	30843881	1	735	0	0
ENSDARG00000069808	690.751	1.08339	0.259895	4.16856	3.06532e-05	0.00738798	ENSDARG00000069808	ostm1	osteoclastogenesis associated transmembrane protein 1 [Source:ZFIN;Acc:ZDB-GENE-081104-270]	20	32491036	32473584	1	4472	0	0
ENSDARG00000091813	358.575	1.08586	0.253531	4.28295	1.84435e-05	0.00509348	ENSDARG00000091813	si:dkey-21a6.5	si:dkey-21a6.5 [Source:ZFIN;Acc:ZDB-GENE-131121-257]	17	43533095	43519290	-1	2166	0	0
ENSDARG00000040251	1686.27	1.10213	0.275143	4.00567	6.18419e-05	0.0118808	ENSDARG00000040251	ctsk	cathepsin K [Source:ZFIN;Acc:ZDB-GENE-001205-4]	16	29502787	29492749	1	1639	0	0
ENSDARG00000007275	28794.5	1.10727	0.178788	6.19321	5.89519e-10	9.76834e-07	ENSDARG00000007275	si:ch211-251b21.1	si:ch211-251b21.1 [Source:ZFIN;Acc:ZDB-GENE-060809-5]	8	47665026	47633438	1	2261	0	0
ENSDARG00000004954	600.901	1.10848	0.257078	4.31184	1.619e-05	0.00470905	ENSDARG00000004954	grna	granulin a [Source:ZFIN;Acc:ZDB-GENE-030131-8434]	3	29941357	29914427	-1	840	0	0
ENSDARG00000104358	216.899	1.11726	0.30312	3.68586	0.000227934	0.0283131	ENSDARG00000104358	FP016005.1	0	11	44030962	44019844	-1	1216	0	0
ENSDARG00000045561	183.824	1.12662	0.288459	3.90565	9.39718e-05	0.0159704	ENSDARG00000045561	dram1	DNA-damage regulated autophagy modulator 1 [Source:ZFIN;Acc:ZDB-GENE-041010-147]	4	17669881	17662413	-1	1016	0	0
ENSDARG00000034572	105.569	1.13242	0.286711	3.9497	7.82489e-05	0.0141125	ENSDARG00000034572	gpr143	G protein-coupled receptor 143 [Source:ZFIN;Acc:ZDB-GENE-040426-1476]	9	55090829	55056310	1	864	0	0
ENSDARG00000077799	1543.66	1.14437	0.29406	3.89162	9.95791e-05	0.0165003	ENSDARG00000077799	egr4	early growth response 4 [Source:ZFIN;Acc:ZDB-GENE-080204-90]	23	45581626	45579497	1	1954	0	0
ENSDARG00000038822	602.565	1.15086	0.198392	5.80094	6.59458e-09	6.99342e-06	ENSDARG00000038822	mrc1b	mannose receptor, C type 1b [Source:ZFIN;Acc:ZDB-GENE-070705-13]	2	31540922	31515853	-1	1255	0	0
ENSDARG00000098787	84.0345	1.16573	0.305815	3.81189	0.000137907	0.0203121	ENSDARG00000098787	cd7al	cd7 antigen-like [Source:ZFIN;Acc:ZDB-GENE-061207-47]	6	18601304	18594977	-1	1226	0	0
ENSDARG00000089362	1752.21	1.16765	0.249243	4.68479	2.80243e-06	0.0013355	ENSDARG00000089362	grn1	granulin 1 [Source:ZFIN;Acc:ZDB-GENE-060103-1]	19	40192249	40186677	-1	1618	0	0
ENSDARG00000117133	978.211	1.18497	0.259721	4.56247	5.05563e-06	0.0019711	ENSDARG00000117133	cst14b.1	cystatin 14b, tandem duplicate 1 [Source:NCBI gene;Acc:768128]	5	4532516	4523633	-1	306	0	0
ENSDARG00000104370	87.4901	1.19264	0.304924	3.91127	9.18137e-05	0.0157043	ENSDARG00000104370	esm1	endothelial cell-specific molecule 1 [Source:ZFIN;Acc:ZDB-GENE-060929-748]	21	9991502	9987313	-1	1395	0	0
ENSDARG00000055120	5759.05	1.19554	0.213669	5.59531	2.20226e-08	2.01332e-05	ENSDARG00000055120	ctsba	cathepsin Ba [Source:ZFIN;Acc:ZDB-GENE-040426-2650]	17	32631514	32622931	1	1429	0	0
ENSDARG00000034222	150.993	1.20324	0.279017	4.31244	1.61462e-05	0.00470905	ENSDARG00000034222	hs1bp3	HCLS1 binding protein 3 [Source:ZFIN;Acc:ZDB-GENE-131121-391]	17	48961698	48947762	1	1589	0	0
ENSDARG00000043102	3166.6	1.21792	0.342902	3.55181	0.000382594	0.0398747	ENSDARG00000043102	lxn	latexin [Source:ZFIN;Acc:ZDB-GENE-041212-18]	15	1198886	1179876	-1	1007	0	0
ENSDARG00000075014	3146.55	1.25489	0.329875	3.80415	0.000142293	0.0206147	ENSDARG00000075014	sqstm1	sequestosome 1 [Source:ZFIN;Acc:ZDB-GENE-040426-2204]	14	16771405	16765992	1	531	0	0
ENSDARG00000100181	1681.85	1.26466	0.354531	3.56713	0.000360919	0.0385365	ENSDARG00000100181	lamp1a	lysosomal associated membrane protein 1a [Source:ZFIN;Acc:ZDB-GENE-030131-3708]	1	182258	176583	1	1086	0	0
ENSDARG00000016745	935.63	1.28329	0.276759	4.63685	3.53757e-06	0.00161703	ENSDARG00000016745	slc35f6	solute carrier family 35 member F6 [Source:ZFIN;Acc:ZDB-GENE-040718-297]	20	25910643	25904199	1	2159	0	0
ENSDARG00000000767	241.46	1.28548	0.226005	5.68783	1.28667e-08	1.29647e-05	ENSDARG00000000767	spi1b	Spi-1 proto-oncogene b [Source:ZFIN;Acc:ZDB-GENE-980526-164]	7	32659353	32644673	-1	1228	0	0
ENSDARG00000101634	293.656	1.29583	0.293611	4.41341	1.01753e-05	0.00341479	ENSDARG00000101634	si:ch211-209j12.1	si:ch211-209j12.1 [Source:ZFIN;Acc:ZDB-GENE-120709-44]	4	69189894	69162228	-1	798	0	0
ENSDARG00000042933	1503.7	1.31183	0.279455	4.69426	2.67573e-06	0.00131369	ENSDARG00000042933	bloc1s6	biogenesis of lysosomal organelles complex-1, subunit 6, pallidin [Source:ZFIN;Acc:ZDB-GENE-070112-1862]	18	5509616	5506025	-1	870	0	0
ENSDARG00000013598	55.726	1.31522	0.366549	3.58813	0.000333057	0.0366391	ENSDARG00000013598	tnfb	tumor necrosis factor b (TNF superfamily, member 2) [Source:ZFIN;Acc:ZDB-GENE-050601-2]	15	34702661	34699585	1	1243	0	0
ENSDARG00000057698	4433.88	1.32414	0.304437	4.34949	1.36457e-05	0.00430683	ENSDARG00000057698	ctsd	cathepsin D [Source:ZFIN;Acc:ZDB-GENE-010131-8]	18	16146081	16133595	1	1784	0	0
ENSDARG00000074656	268.473	1.32807	0.346621	3.83147	0.000127379	0.019188	ENSDARG00000074656	ctss2.1	cathepsin S, ortholog2, tandem duplicate 1 [Source:ZFIN;Acc:ZDB-GENE-050522-559]	16	29513434	29509133	1	1227	0	0
ENSDARG00000038424	1153.32	1.3325	0.366363	3.63709	0.000275734	0.0317837	ENSDARG00000038424	c4b	complement 4B (Chido blood group) [Source:ZFIN;Acc:ZDB-GENE-100805-2]	16	16701718	16665203	-1	5339	0	0
ENSDARG00000040178	159.123	1.35329	0.240644	5.6236	1.87019e-08	1.7708e-05	ENSDARG00000040178	havcr1	hepatitis A virus cellular receptor 1 [Source:ZFIN;Acc:ZDB-GENE-040718-131]	21	29110607	29100972	-1	1004	0	0
ENSDARG00000059836	2479.09	1.37543	0.372866	3.6888	0.000225312	0.0283103	ENSDARG00000059836	ddit3	DNA-damage-inducible transcript 3 [Source:ZFIN;Acc:ZDB-GENE-070410-90]	6	58919086	58915889	1	1388	0	0
ENSDARG00000040528	239.31	1.37549	0.334816	4.10819	3.98769e-05	0.0083906	ENSDARG00000040528	lgals3bpb	lectin, galactoside-binding, soluble, 3 binding protein b [Source:NCBI gene;Acc:405809]	3	57744323	57741933	-1	1994	0	0
ENSDARG00000052088	125.172	1.4041	0.262989	5.33903	9.34466e-08	6.88182e-05	ENSDARG00000052088	cxcr1	chemokine (C-X-C motif) receptor 1 [Source:ZFIN;Acc:ZDB-GENE-070302-4]	9	48091741	48085039	1	1092	0	0
ENSDARG00000091111	1180.38	1.42625	0.404771	3.52359	0.000425739	0.0429171	ENSDARG00000091111	si:ch211-15b10.6	si:ch211-15b10.6 [Source:ZFIN;Acc:ZDB-GENE-160728-113]	7	22790630	22788718	-1	1553	0	0
ENSDARG00000058257	262.064	1.43	0.31948	4.47602	7.60476e-06	0.00272456	ENSDARG00000058257	slc39a1	solute carrier family 39 member 1 [Source:NCBI gene;Acc:321324]	7	13906409	13896769	-1	1885	0	0
ENSDARG00000007836	11530.1	1.4472	0.346825	4.1727	3.01009e-05	0.00732143	ENSDARG00000007836	ctsla	cathepsin La [Source:ZFIN;Acc:ZDB-GENE-030131-106]	5	44810920	44804791	1	1518	0	0
ENSDARG00000027529	258.853	1.45064	0.358553	4.04582	5.21403e-05	0.0106334	ENSDARG00000027529	hmox1a	heme oxygenase 1a [Source:ZFIN;Acc:ZDB-GENE-030131-3102]	3	26017831	26011482	-1	1413	0	0
ENSDARG00000060366	728.711	1.46159	0.352301	4.14871	3.3436e-05	0.00753623	ENSDARG00000060366	slc12a9	solute carrier family 12 member 9 [Source:NCBI gene;Acc:793341]	5	38248462	38215924	-1	4466	0	0
ENSDARG00000010556	77.4892	1.46998	0.323175	4.54856	5.40154e-06	0.00202092	ENSDARG00000010556	mmp25b	matrix metallopeptidase 25b [Source:ZFIN;Acc:ZDB-GENE-100308-4]	12	4278329	4260779	1	1722	0	0
ENSDARG00000110172	701.984	1.47723	0.274045	5.39048	7.02697e-08	5.32283e-05	ENSDARG00000110172	ctsd	cathepsin D [Source:ZFIN;Acc:ZDB-GENE-010131-8]	CHR_ALT_CTG18_1_16	16145629	16134215	1	1197	0	0
ENSDARG00000113876	701.984	1.47723	0.274045	5.39048	7.02697e-08	5.32283e-05	ENSDARG00000113876	ctsd	cathepsin D [Source:ZFIN;Acc:ZDB-GENE-010131-8]	CHR_ALT_CTG18_2_5	16145045	16133631	1	1197	0	0
ENSDARG00000044767	46.1453	1.49498	0.40665	3.67632	0.000236621	0.0286452	ENSDARG00000044767	tspan10	tetraspanin 10 [Source:ZFIN;Acc:ZDB-GENE-041111-201]	3	15186292	15176737	1	1866	0	0
ENSDARG00000026787	285.011	1.50694	0.382084	3.944	8.01324e-05	0.0142582	ENSDARG00000026787	aqp7	aquaporin 7 [Source:ZFIN;Acc:ZDB-GENE-030131-6461]	21	12021593	12010505	1	2461	0	0
ENSDARG00000110641	198.561	1.52886	0.279023	5.47935	4.26892e-08	3.5368e-05	ENSDARG00000110641	BX855587.1	si:ch211-276a23.5 [Source:NCBI gene;Acc:555317]	CHR_ALT_CTG7_1_8	15312611	15284812	-1	2853	0	0
ENSDARG00000062688	1287.33	1.56038	0.208166	7.49584	6.58753e-14	2.91081e-10	ENSDARG00000062688	gpnmb	glycoprotein (transmembrane) nmb [Source:ZFIN;Acc:ZDB-GENE-060503-106]	19	20270207	20247435	-1	1994	0	0
ENSDARG00000057949	896.304	1.56488	0.191291	8.18065	2.82327e-16	2.49501e-12	ENSDARG00000057949	slc43a3b	solute carrier family 43 member 3b [Source:ZFIN;Acc:ZDB-GENE-060312-28]	14	17162558	17125428	1	2532	0	0
ENSDARG00000099353	56.1693	1.65379	0.388302	4.25902	2.05324e-05	0.00544354	ENSDARG00000099353	slc25a13	solute carrier family 25 member 13 [Source:ZFIN;Acc:ZDB-GENE-080319-2]	19	41371990	41290713	-1	310	0	0
ENSDARG00000090396	63.5882	1.65852	0.427018	3.88397	0.000102765	0.0167147	ENSDARG00000090396	si:cabz01074946.1	si:cabz01074946.1 [Source:ZFIN;Acc:ZDB-GENE-160113-134]	7	5316968	5305381	-1	1023	0	0
ENSDARG00000024540	957.666	1.68862	0.253266	6.66738	2.60406e-11	5.31068e-08	ENSDARG00000024540	tspan36	tetraspanin 36 [Source:NCBI gene;Acc:437021]	8	29734951	29726620	1	1496	0	0
ENSDARG00000002593	118.199	1.82971	0.440647	4.15232	3.29117e-05	0.00753623	ENSDARG00000002593	slc45a2	solute carrier family 45 member 2 [Source:ZFIN;Acc:ZDB-GENE-050208-97]	21	19484289	19445942	1	1745	0	0
ENSDARG00000115038	27.9875	1.95805	0.501926	3.90108	9.5764e-05	0.0159906	ENSDARG00000115038	si:dkey-4c23.5	si:dkey-4c23.5 [Source:ZFIN;Acc:ZDB-GENE-050208-349]	22	24946883	24900284	-1	615	0	0
ENSDARG00000109488	427.528	1.9693	0.385874	5.10349	3.33444e-07	0.000226674	ENSDARG00000109488	tspan36	tetraspanin 36 [Source:NCBI gene;Acc:437021]	CHR_ALT_CTG8_2_5	29725745	29718432	1	732	0	0
ENSDARG00000076797	63.6805	2.0835	0.456399	4.56508	4.99308e-06	0.0019711	ENSDARG00000076797	si:dkey-178o16.4	si:dkey-178o16.4 [Source:ZFIN;Acc:ZDB-GENE-131127-163]	6	43221581	43218851	-1	1591	0	0
ENSDARG00000068128	107.628	2.12534	0.606281	3.50553	0.000455698	0.0447462	ENSDARG00000068128	ppp1r15b	protein phosphatase 1, regulatory subunit 15B [Source:ZFIN;Acc:ZDB-GENE-030829-40]	18	27085828	27077853	1	2374	0	0
ENSDARG00000111365	29.7209	2.13828	0.536974	3.9821	6.83089e-05	0.0127536	ENSDARG00000111365	slc45a2	solute carrier family 45 member 2 [Source:ZFIN;Acc:ZDB-GENE-050208-97]	CHR_ALT_CTG21_1_10	19481840	19450564	1	1665	0	0
ENSDARG00000025903	268.64	2.14065	0.306269	6.98943	2.76014e-12	8.13076e-09	ENSDARG00000025903	lgals9l1	lectin, galactoside-binding, soluble, 9 (galectin 9)-like 1 [Source:ZFIN;Acc:ZDB-GENE-030131-9543]	15	31043183	31032255	-1	2201	0	0
ENSDARG00000015065	411.442	2.14203	0.42409	5.05088	4.39776e-07	0.000272256	ENSDARG00000015065	c4	complement component 4 [Source:ZFIN;Acc:ZDB-GENE-030131-5697]	15	32383529	32351886	-1	5010	0	0
ENSDARG00000102776	243.894	2.33714	0.335749	6.96097	3.37935e-12	8.14485e-09	ENSDARG00000102776	cxcl19	chemokine (C-X-C motif) ligand 19 [Source:ZFIN;Acc:ZDB-GENE-140708-2]	7	7810348	7806682	-1	697	0	0
ENSDARG00000117020	23.1904	2.37768	0.637727	3.72838	0.000192718	0.0250458	ENSDARG00000117020	epd	ependymin [Source:NCBI gene;Acc:30199]	CHR_ALT_CTG5_1_35	37839109	37837280	1	621	0	0
ENSDARG00000091411	54.8231	2.44869	0.403914	6.06241	1.34098e-09	1.97512e-06	ENSDARG00000091411	si:ch211-214p13.9	si:ch211-214p13.9 [Source:ZFIN;Acc:ZDB-GENE-060503-213]	9	9419704	9411009	-1	726	0	0
ENSDARG00000096979	103.009	2.46136	0.322629	7.62906	2.36474e-14	1.25388e-10	ENSDARG00000096979	NPC2	zgc:193725 [Source:ZFIN;Acc:ZDB-GENE-080723-11]	17	43022468	43021662	-1	516	0	0
ENSDARG00000111986	29.3216	2.59826	0.632242	4.1096	3.96349e-05	0.0083906	ENSDARG00000111986	stk11ip	serine/threonine kinase 11 interacting protein [Source:ZFIN;Acc:ZDB-GENE-040426-1022]	CHR_ALT_CTG6_1_11	20978385	20975102	1	864	0	0
ENSDARG00000102450	54.9923	3.53573	0.893681	3.95637	7.60969e-05	0.0138184	ENSDARG00000102450	CU571328.1	heterogeneous nuclear ribonucleoprotein A1-like [Source:NCBI gene;Acc:101883902]	3	57823547	57820913	1	856	0	0
ENSDARG00000094983	20.9271	4.2336	0.954584	4.43502	9.20649e-06	0.00312926	ENSDARG00000094983	ccl34a.3	chemokine (C-C motif) ligand 34a, duplicate 3 [Source:ZFIN;Acc:ZDB-GENE-070912-33]	2	40196547	40194452	-1	371	0	0
ENSDARG00000110657	17.4766	4.57181	1.03864	4.40173	1.07389e-05	0.00355887	ENSDARG00000110657	AL935333.3	0	CHR_ALT_CTG5_1_13	22876340	22868514	-1	1350	0	0
ENSDARG00000110691	53.5519	5.00284	0.674104	7.42147	1.1583e-13	4.38699e-10	ENSDARG00000110691	chmp1b	chromatin modifying protein 1B [Source:NCBI gene;Acc:336426]	CHR_ALT_CTG5_1_13	23006952	23003591	1	600	0	0
ENSDARG00000110788	39.9349	5.79474	0.994869	5.82462	5.72414e-09	6.59819e-06	ENSDARG00000110788	zbed4	zinc finger, BED-type containing 4 [Source:ZFIN;Acc:ZDB-GENE-041210-305]	CHR_ALT_CTG4_1_12	27117027	27113278	-1	3750	0	0
ENSDARG00000022139	9.43051	6.57224	1.42519	4.61147	3.99835e-06	0.00176112	ENSDARG00000022139	ocstamp	osteoclast stimulatory transmembrane protein [Source:ZFIN;Acc:ZDB-GENE-050327-65]	8	28703318	28695914	1	1629	0	0
ENSDARG00000114728	151.593	10.5802	2.43801	4.33969	1.42683e-05	0.00439863	ENSDARG00000114728	zgc:136461	zgc:136461 [Source:ZFIN;Acc:ZDB-GENE-060519-7]	CHR_ALT_CTG7_1_29	35071767	35070073	1	792	0	0

## Sheet: Transmembrane
Gene ID	baseMean	log2FoldChange	lfcSE	stat	pvalue	padj	Gene stable ID	Gene name	Gene description
ENSDARG00000099353	56.1693	1.65379	0.388302	4.25902	2.05324e-05	0.00544354	ENSDARG00000099353	slc25a13	solute carrier family 25 member 13 [Source:ZFIN;Acc:ZDB-GENE-080319-2]
ENSDARG00000060366	728.711	1.46159	0.352301	4.14871	3.3436e-05	0.00753623	ENSDARG00000060366	slc12a9	solute carrier family 12 member 9 [Source:NCBI gene;Acc:793341]
ENSDARG00000058257	262.064	1.43	0.31948	4.47602	7.60476e-06	0.00272456	ENSDARG00000058257	slc39a1	solute carrier family 39 member 1 [Source:NCBI gene;Acc:321324]
ENSDARG00000016745	935.63	1.28329	0.276759	4.63685	3.53757e-06	0.00161703	ENSDARG00000016745	slc35f6	solute carrier family 35 member F6 [Source:ZFIN;Acc:ZDB-GENE-040718-297]
ENSDARG00000012271	213.262	0.990694	0.27922	3.54808	0.000388049	0.0401873	ENSDARG00000012271	pacc1	proton activated chloride channel 1 [Source:NCBI gene;Acc:393429]
ENSDARG00000019556	735.266	0.786899	0.224742	3.50135	0.000462912	0.0452868	ENSDARG00000019556	clcn7	chloride channel 7 [Source:ZFIN;Acc:ZDB-GENE-061103-196]
ENSDARG00000111270	7.80277	-6.5175	1.69405	-3.84728	0.000119436	0.0183035	ENSDARG00000111270	rab8b	RAB8B, member RAS oncogene family [Source:ZFIN;Acc:ZDB-GENE-070620-16]
ENSDARG00000113547	18.6252	-2.7063	0.711724	-3.80246	0.000143267	0.020643	ENSDARG00000113547	LO018202.1	0
ENSDARG00000090900	58.882	-2.0791	0.479628	-4.33482	1.45879e-05	0.00444545	ENSDARG00000090900	apnl	actinoporin-like protein [Source:ZFIN;Acc:ZDB-GENE-030131-8907]
ENSDARG00000105403	73.1576	-1.53762	0.392314	-3.91936	8.87848e-05	0.0153847	ENSDARG00000105403	abcc6b.1	ATP-binding cassette, sub-family C (CFTR/MRP), member 6b, tandem duplicate 1 [Source:ZFIN;Acc:ZDB-GENE-050517-19]
ENSDARG00000042552	1022.78	-0.951595	0.196243	-4.84907	1.24045e-06	0.000685139	ENSDARG00000042552	cacna1sb	calcium channel, voltage-dependent, L type, alpha 1S subunit, b [Source:ZFIN;Acc:ZDB-GENE-051227-1]
ENSDARG00000104108	2009.75	-0.866167	0.224488	-3.85842	0.000114123	0.0176938	ENSDARG00000104108	slco1d1	solute carrier organic anion transporter family, member 1D1 [Source:ZFIN;Acc:ZDB-GENE-030131-5044]
ENSDARG00000020574	54424.2	-0.849381	0.225916	-3.75972	0.000170102	0.0231268	ENSDARG00000020574	atp2a1	ATPase sarcoplasmic/endoplasmic reticulum Ca2+ transporting 1 [Source:ZFIN;Acc:ZDB-GENE-020905-1]
ENSDARG00000068572	1104.62	-0.683666	0.185696	-3.68164	0.000231742	0.0283131	ENSDARG00000068572	slc16a1b	solute carrier family 16 member 1b [Source:ZFIN;Acc:ZDB-GENE-030515-5]

## Sheet: Lipid modification
Gene ID	baseMean	log2FoldChange	lfcSE	stat	pvalue	padj	Gene stable ID	Gene name	Gene description
ENSDARG00000026787	285.011	1.50694	0.382084	3.944	8.01324e-05	0.0142582	ENSDARG00000026787	aqp7	aquaporin 7 [Source:ZFIN;Acc:ZDB-GENE-030131-6461]
ENSDARG00000109670	25.1159	-3.15934	0.82983	-3.80722	0.000140537	0.0205852	ENSDARG00000109670	lpcat3	lysophosphatidylcholine acyltransferase 3 [Source:ZFIN;Acc:ZDB-GENE-041111-232]
ENSDARG00000097571	55.3881	-2.83041	0.812399	-3.48401	0.000493955	0.0472771	ENSDARG00000097571	si:dkey-114l24.2	si:dkey-114l24.2 [Source:ZFIN;Acc:ZDB-GENE-131121-512]
ENSDARG00000004402	1355.08	-1.52086	0.405081	-3.75446	0.000173715	0.0233784	ENSDARG00000004402	elovl6	ELOVL fatty acid elongase 6 [Source:NCBI gene;Acc:317738]
ENSDARG00000019532	12434.4	-1.43834	0.294225	-4.88857	1.0157e-06	0.000585397	ENSDARG00000019532	fads2	fatty acid desaturase 2 [Source:NCBI gene;Acc:140615]
ENSDARG00000044365	931.985	-1.08388	0.210962	-5.13782	2.77951e-07	0.000193922	ENSDARG00000044365	angptl3	angiopoietin-like 3 [Source:ZFIN;Acc:ZDB-GENE-010817-3]
ENSDARG00000063059	407.072	-1.05717	0.230034	-4.59571	4.31272e-06	0.0018149	ENSDARG00000063059	abcg8	ATP-binding cassette, sub-family G (WHITE), member 8 [Source:ZFIN;Acc:ZDB-GENE-050517-41]

## Sheet: Lipid transport
Gene ID	baseMean	log2FoldChange	lfcSE	stat	pvalue	padj	Gene stable ID	Gene name	Gene description
ENSDARG00000040528	239.31	1.37549	0.334816	4.10819	3.98769e-05	0.0083906	ENSDARG00000040528	lgals3bpb	lectin, galactoside-binding, soluble, 3 binding protein b [Source:NCBI gene;Acc:405809]
ENSDARG00000075016	674.056	-2.36883	0.612349	-3.86843	0.000109537	0.0171858	ENSDARG00000075016	apobb.2	apolipoprotein Bb, tandem duplicate 2 [Source:ZFIN;Acc:ZDB-GENE-070705-554]
ENSDARG00000075614	33.2039	-1.76888	0.501186	-3.52938	0.000416528	0.0423103	ENSDARG00000075614	apoc4	apolipoprotein C-IV [Source:ZFIN;Acc:ZDB-GENE-081022-25]
ENSDARG00000110888	763.251	-1.48369	0.320226	-4.63327	3.59942e-06	0.00161742	ENSDARG00000110888	abcd3a	ATP-binding cassette, sub-family D (ALD), member 3a [Source:ZFIN;Acc:ZDB-GENE-040426-2868]
ENSDARG00000017180	1565.52	-1.2771	0.252643	-5.05495	4.30511e-07	0.000272256	ENSDARG00000017180	npc1	Niemann-Pick disease, type C1 [Source:ZFIN;Acc:ZDB-GENE-030131-3161]
ENSDARG00000112080	199.874	-1.21482	0.318588	-3.81313	0.000137219	0.0203121	ENSDARG00000112080	rbp2b	retinol binding protein 2b, cellular [Source:ZFIN;Acc:ZDB-GENE-040715-7]
ENSDARG00000013335	639.421	-1.07443	0.281702	-3.81406	0.000136702	0.0203121	ENSDARG00000013335	anxa6	annexin A6 [Source:ZFIN;Acc:ZDB-GENE-030707-3]
ENSDARG00000063059	407.072	-1.05717	0.230034	-4.59571	4.31272e-06	0.0018149	ENSDARG00000063059	abcg8	ATP-binding cassette, sub-family G (WHITE), member 8 [Source:ZFIN;Acc:ZDB-GENE-050517-41]
ENSDARG00000012194	4084.57	-0.92077	0.251223	-3.66515	0.000247193	0.0292635	ENSDARG00000012194	scp2a	sterol carrier protein 2a [Source:ZFIN;Acc:ZDB-GENE-040426-1846]
ENSDARG00000030490	1351.14	-0.908917	0.197947	-4.59172	4.39609e-06	0.00182108	ENSDARG00000030490	sptb	spectrin, beta, erythrocytic [Source:ZFIN;Acc:ZDB-GENE-000906-1]

## Sheet: CNS
Gene ID	baseMean	log2FoldChange	lfcSE	stat	pvalue	padj	Gene stable ID	Gene name	Gene description
ENSDARG00000036186	2020.31	-1.43562	0.283109	-5.07091	3.95909e-07	0.000262408	ENSDARG00000036186	mbpa	myelin basic protein a [Source:ZFIN;Acc:ZDB-GENE-030128-2]
ENSDARG00000015065	411.442	2.14203	0.42409	5.05088	4.39776e-07	0.000272256	ENSDARG00000015065	c4	complement component 4 [Source:ZFIN;Acc:ZDB-GENE-030131-5697]
ENSDARG00000011929	783.927	-1.59696	0.3384	-4.71914	2.36843e-06	0.00119969	ENSDARG00000011929	plp1b	proteolipid protein 1b [Source:ZFIN;Acc:ZDB-GENE-030710-6]
ENSDARG00000042933	1503.7	1.31183	0.279455	4.69426	2.67573e-06	0.00131369	ENSDARG00000042933	bloc1s6	biogenesis of lysosomal organelles complex-1, subunit 6, pallidin [Source:ZFIN;Acc:ZDB-GENE-070112-1862]
ENSDARG00000089362	1752.21	1.16765	0.249243	4.68479	2.80243e-06	0.0013355	ENSDARG00000089362	grn1	granulin 1 [Source:ZFIN;Acc:ZDB-GENE-060103-1]
ENSDARG00000055115	862.006	0.895985	0.195746	4.57728	4.7106e-06	0.00191424	ENSDARG00000055115	dtnbp1a	dystrobrevin binding protein 1a [Source:NCBI gene;Acc:394109]
ENSDARG00000010556	77.4892	1.46998	0.323175	4.54856	5.40154e-06	0.00202092	ENSDARG00000010556	mmp25b	matrix metallopeptidase 25b [Source:ZFIN;Acc:ZDB-GENE-100308-4]
ENSDARG00000037655	2116.73	-0.972361	0.223395	-4.35266	1.34496e-05	0.00430683	ENSDARG00000037655	pls3	plastin 3 (T isoform) [Source:ZFIN;Acc:ZDB-GENE-040718-10]
ENSDARG00000004954	600.901	1.10848	0.257078	4.31184	1.619e-05	0.00470905	ENSDARG00000004954	grna	granulin a [Source:ZFIN;Acc:ZDB-GENE-030131-8434]
ENSDARG00000077090	58.5252	-2.33278	0.547073	-4.26411	2.00704e-05	0.0053748	ENSDARG00000077090	si:ch211-127b11.1	si:ch211-127b11.1 [Source:ZFIN;Acc:ZDB-GENE-041210-159]
ENSDARG00000076332	254.681	-1.12957	0.264876	-4.26453	2.00324e-05	0.0053748	ENSDARG00000076332	si:ch211-159i8.4	si:ch211-159i8.4 [Source:ZFIN;Acc:ZDB-GENE-141215-7]
ENSDARG00000116822	6.52868	-6.25958	1.56219	-4.00692	6.15152e-05	0.0118808	ENSDARG00000116822	usp20	0
ENSDARG00000111270	7.80277	-6.5175	1.69405	-3.84728	0.000119436	0.0183035	ENSDARG00000111270	rab8b	RAB8B, member RAS oncogene family [Source:ZFIN;Acc:ZDB-GENE-070620-16]
ENSDARG00000010948	454.492	-1.39368	0.362827	-3.84116	0.000122452	0.0185942	ENSDARG00000010948	kif11	kinesin family member 11 [Source:ZFIN;Acc:ZDB-GENE-020426-1]
ENSDARG00000005526	715.675	-1.44	0.378389	-3.8056	0.000141462	0.0206068	ENSDARG00000005526	igfn1.1	immunoglobulin like and fibronectin type III domain containing 1, tandem duplicate 1 [Source:ZFIN;Acc:ZDB-GENE-050327-30]
ENSDARG00000075014	3146.55	1.25489	0.329875	3.80415	0.000142293	0.0206147	ENSDARG00000075014	sqstm1	sequestosome 1 [Source:ZFIN;Acc:ZDB-GENE-040426-2204]
ENSDARG00000101543	624.326	0.792501	0.209959	3.77456	0.000160292	0.022485	ENSDARG00000101543	washc5	WASH complex subunit 5 [Source:NCBI gene;Acc:393152]
ENSDARG00000042793	1309.86	1.07847	0.288093	3.74347	0.0001815	0.0239399	ENSDARG00000042793	tpp1	tripeptidyl peptidase I [Source:NCBI gene;Acc:798347]
ENSDARG00000117020	23.1904	2.37768	0.637727	3.72838	0.000192718	0.0250458	ENSDARG00000117020	epd	ependymin [Source:NCBI gene;Acc:30199]
ENSDARG00000025428	2789.33	0.975741	0.263157	3.70783	0.000209041	0.0269034	ENSDARG00000025428	socs3a	suppressor of cytokine signaling 3a [Source:ZFIN;Acc:ZDB-GENE-030131-7349]
ENSDARG00000112963	413.908	-0.952223	0.25863	-3.68179	0.000231598	0.0283131	ENSDARG00000112963	fn1a	fibronectin 1a [Source:ZFIN;Acc:ZDB-GENE-000426-1]
ENSDARG00000044767	46.1453	1.49498	0.40665	3.67632	0.000236621	0.0286452	ENSDARG00000044767	tspan10	tetraspanin 10 [Source:ZFIN;Acc:ZDB-GENE-041111-201]
ENSDARG00000037960	710.981	-0.769838	0.212157	-3.62862	0.000284939	0.0324235	ENSDARG00000037960	lrrc17	leucine rich repeat containing 17 [Source:ZFIN;Acc:ZDB-GENE-030131-9774]
ENSDARG00000089769	1556.86	-1.27971	0.353883	-3.6162	0.000298955	0.0333021	ENSDARG00000089769	hapln1a	hyaluronan and proteoglycan link protein 1a [Source:ZFIN;Acc:ZDB-GENE-050302-175]
ENSDARG00000074002	91.6299	-1.71621	0.478752	-3.58475	0.000337395	0.0368107	ENSDARG00000074002	slc6a11a	solute carrier family 6 member 11a [Source:ZFIN;Acc:ZDB-GENE-030131-3729]
ENSDARG00000111747	161.223	1.00234	0.280357	3.57523	0.00034992	0.0377117	ENSDARG00000111747	bloc1s5	biogenesis of lysosomal organelles complex-1, subunit 5, muted [Source:ZFIN;Acc:ZDB-GENE-030131-3502]
ENSDARG00000078105	931.844	0.856943	0.240568	3.56216	0.000367816	0.0389483	ENSDARG00000078105	depdc5	DEP domain containing 5, GATOR1 subcomplex subunit [Source:ZFIN;Acc:ZDB-GENE-091204-356]
ENSDARG00000057286	225.012	1.00304	0.282453	3.55117	0.000383526	0.0398747	ENSDARG00000057286	swap70b	switching B cell complex subunit SWAP70b [Source:ZFIN;Acc:ZDB-GENE-030131-3587]
ENSDARG00000115051	18.0107	-3.03638	0.861376	-3.52503	0.000423434	0.0428477	ENSDARG00000115051	hmx3a	H6 family homeobox 3a [Source:NCBI gene;Acc:60310]
ENSDARG00000114353	260.891	-1.10299	0.318176	-3.46661	0.000527056	0.0495508	ENSDARG00000114353	hmgb1a	high mobility group box 1a [Source:ZFIN;Acc:ZDB-GENE-030131-341]
ENSDARG00000069048	535.796	-1.20008	0.34656	-3.46283	0.000534524	0.0499529	ENSDARG00000069048	serpinf1	serpin peptidase inhibitor, clade F (alpha-2 antiplasmin, pigment epithelium derived factor), member 1 [Source:ZFIN;Acc:ZDB-GENE-040912-2]

## Sheet: Muscle
Gene ID	baseMean	log2FoldChange	lfcSE	stat	pvalue	padj	Gene stable ID	Gene name	Gene description
ENSDARG00000057698	4433.88	1.32414	0.304437	4.34949	1.36457e-05	0.00430683	ENSDARG00000057698	ctsd	cathepsin D [Source:ZFIN;Acc:ZDB-GENE-010131-8]
ENSDARG00000014196	11613.9	-1.43574	0.382399	-3.75455	0.000173651	0.0233784	ENSDARG00000014196	myl1	myosin, light chain 1, alkali; skeletal, fast [Source:ZFIN;Acc:ZDB-GENE-030131-8109]
ENSDARG00000056743	1634.46	-1.20687	0.310263	-3.88984	0.000100312	0.0165185	ENSDARG00000056743	cavin4b	caveolae associated protein 4b [Source:ZFIN;Acc:ZDB-GENE-041212-87]
ENSDARG00000038658	726.281	-1.07692	0.291762	-3.69108	0.000223302	0.0281914	ENSDARG00000038658	cavin4a	caveolae associated protein 4a [Source:NCBI gene;Acc:552940]
ENSDARG00000061249	4606.49	-1.02969	0.282859	-3.6403	0.00027232	0.0316656	ENSDARG00000061249	myom1a	myomesin 1a (skelemin) [Source:ZFIN;Acc:ZDB-GENE-030131-2856]
ENSDARG00000019125	109.412	-1.50954	0.398936	-3.78393	0.000154374	0.02177	ENSDARG00000019125	klhl40b	kelch-like family member 40b [Source:NCBI gene;Acc:795319]
ENSDARG00000075433	5142.56	-1.12981	0.272375	-4.14798	3.35423e-05	0.00753623	ENSDARG00000075433	myom2a	myomesin 2a [Source:ZFIN;Acc:ZDB-GENE-030131-6201]
ENSDARG00000056322	1389.58	-1.03144	0.25016	-4.12313	3.73766e-05	0.00807033	ENSDARG00000056322	ldb3a	LIM domain binding 3a [Source:ZFIN;Acc:ZDB-GENE-040121-6]
ENSDARG00000018881	232.745	-1.01448	0.221751	-4.57486	4.76539e-06	0.00191424	ENSDARG00000018881	apobec2a	apolipoprotein B mRNA editing enzyme, catalytic polypeptide-like 2a [Source:ZFIN;Acc:ZDB-GENE-050306-15]
ENSDARG00000077293	979.357	-0.962577	0.221288	-4.34988	1.36215e-05	0.00430683	ENSDARG00000077293	synpo2la	synaptopodin 2-like a [Source:ZFIN;Acc:ZDB-GENE-090828-4]
ENSDARG00000020574	54424.2	-0.849381	0.225916	-3.75972	0.000170102	0.0231268	ENSDARG00000020574	atp2a1	ATPase sarcoplasmic/endoplasmic reticulum Ca2+ transporting 1 [Source:ZFIN;Acc:ZDB-GENE-020905-1]
ENSDARG00000019128	862.006	-0.819589	0.204804	-4.00181	6.28586e-05	0.0119893	ENSDARG00000019128	tpm4b	tropomyosin 4b [Source:ZFIN;Acc:ZDB-GENE-030131-2964]

## Sheet: Cytoskeleton
Gene ID	baseMean	log2FoldChange	lfcSE	stat	pvalue	padj	Gene stable ID	Gene name	Gene description
ENSDARG00000043982	33.3544	-2.08931	0.584588	-3.57398	0.000351593	0.0377386	ENSDARG00000043982	tube1	tubulin, epsilon 1 [Source:ZFIN;Acc:ZDB-GENE-040426-1174]
ENSDARG00000077157	300.294	-1.50645	0.410346	-3.67117	0.000241445	0.0289646	ENSDARG00000077157	synpo2b	synaptopodin 2b [Source:ZFIN;Acc:ZDB-GENE-101230-1]
ENSDARG00000070155	645.502	-1.49718	0.413503	-3.62073	0.000293769	0.0330967	ENSDARG00000070155	tuba8l3	tubulin, alpha 8 like 3 [Source:ZFIN;Acc:ZDB-GENE-040801-77]
ENSDARG00000086112	225.355	-1.40896	0.400723	-3.51603	0.000438048	0.0436003	ENSDARG00000086112	si:ch211-266i6.3	si:ch211-266i6.3 [Source:ZFIN;Acc:ZDB-GENE-030131-5420]
ENSDARG00000025218	377.93	-1.34135	0.364318	-3.6818	0.000231593	0.0283131	ENSDARG00000025218	myo5ab	myosin VAb [Source:ZFIN;Acc:ZDB-GENE-050411-72]
ENSDARG00000111301	121.465	-1.27956	0.326256	-3.92194	8.78407e-05	0.0153213	ENSDARG00000111301	CR392032.2	myosin X [Source:NCBI gene;Acc:569779]
ENSDARG00000022101	1030.97	-1.12759	0.322341	-3.49812	0.000468543	0.0455019	ENSDARG00000022101	obscnb	obscurin, cytoskeletal calmodulin and titin-interacting RhoGEF b [Source:ZFIN;Acc:ZDB-GENE-070119-5]
ENSDARG00000061249	4606.49	-1.02969	0.282859	-3.6403	0.00027232	0.0316656	ENSDARG00000061249	myom1a	myomesin 1a (skelemin) [Source:ZFIN;Acc:ZDB-GENE-030131-2856]
ENSDARG00000068191	139.03	-1.01148	0.286253	-3.53352	0.000410062	0.0418137	ENSDARG00000068191	cdh15	cadherin 15, type 1, M-cadherin (myotubule) [Source:ZFIN;Acc:ZDB-GENE-030131-780]
ENSDARG00000015460	398.788	-0.913245	0.232742	-3.92385	8.71464e-05	0.0153008	ENSDARG00000015460	racgap1	Rac GTPase activating protein 1 [Source:ZFIN;Acc:ZDB-GENE-030131-1917]
ENSDARG00000055284	219.134	-0.784228	0.226156	-3.46765	0.000525037	0.0495366	ENSDARG00000055284	afap1	actin filament associated protein 1 [Source:ZFIN;Acc:ZDB-GENE-100316-6]
ENSDARG00000005162	10214.4	-0.68158	0.196278	-3.47253	0.000515576	0.0489926	ENSDARG00000005162	tpm3	tropomyosin 3 [Source:ZFIN;Acc:ZDB-GENE-030826-16]
