# Supplementary material for: Severe neurometabolic phenotype in npc1−/− zebrafish with a C-terminal mutation
Source: Front Mol Neurosci. 2023 Mar 17;16:1078634. doi: 10.3389/fnmol.2023.1078634 (PMC10063808; doi:10.3389/fnmol.2023.1078634)
Supplement: Supplementary file 2 [file Table_2.XLSX]

## Sheet: BP
Enrichment FDR	nGenes	Pathway Genes	Fold Enrichment	Pathway	GO	Genes
2.43898e-06	7	27	31.522	Oxygen transport	GO:0015671	hbae5 hbae3 hbbe1.3 hbae1.3 hbae1.1 hbbe1.1 hbbe1.2
2.73752e-06	7	30	28.3698	Gas transport	GO:0015669	hbae5 hbae3 hbbe1.3 hbae1.3 hbae1.1 hbbe1.1 hbbe1.2
1.80059e-05	11	153	8.74138	Extracellular matrix organization	GO:0030198	col11a1b mmp25b col11a2 col5a1 col1a2 col5a2b col5a2a lum anln si:dkey-32e6.6 tgfbi
1.80059e-05	11	153	8.74138	Extracellular structure organization	GO:0043062	col11a1b mmp25b col11a2 col5a1 col1a2 col5a2b col5a2a lum anln si:dkey-32e6.6 tgfbi
1.80059e-05	11	154	8.68462	External encapsulating structure organization	GO:0045229	col11a1b mmp25b col11a2 col5a1 col1a2 col5a2b col5a2a lum anln si:dkey-32e6.6 tgfbi
6.39002e-05	5	18	33.7735	Hydrogen peroxide catabolic process	GO:0042744	hbae3 hbbe1.3 hbae1.3 hbae1.1 hbbe1.2
0.000127485	5	21	28.9487	Hydrogen peroxide metabolic process	GO:0042743	hbae3 hbbe1.3 hbae1.3 hbae1.1 hbbe1.2
0.000230989	20	697	3.4888	Cell adhesion	GO:0007155	spon2b col5a1 fn1a col7a1 obscnb itgb1b.2 thbs2a si:ch73-74h11.1 cdh15 cldna si:dkey-32e6.6 tgfbi nid2a dspb si:ch211-127b11.1 hapln1a si:dkey-261h17.1 epd
0.000230989	20	697	3.4888	Biological adhesion	GO:0022610	spon2b col5a1 fn1a col7a1 obscnb itgb1b.2 thbs2a si:ch73-74h11.1 cdh15 cldna si:dkey-32e6.6 tgfbi nid2a dspb si:ch211-127b11.1 hapln1a si:dkey-261h17.1 epd
0.000494985	25	1081	2.81186	Cell development	GO:0048468	grna tpm3 mmp25b plp1b anxa6 npc1 klhl40b fn1a obscnb socs3a sptb asah1b pls3 ccnb1 acta1b swap70b anln serpinf1 tuba8l3 sqstm1 si:ch211-159i8.4 si:ch211-127b11.1 ppp2r3a hmgb1a
0.00103488	7	88	9.67151	Response to toxic substance	GO:0009636	hbae3 hbbe1.3 hbae1.3 hbae1.1 adh8a gstp2 hbbe1.2
0.00351458	6	74	9.85822	Cellular response to toxic substance	GO:0097237	hbae3 hbbe1.3 hbae1.3 hbae1.1 adh8a hbbe1.2
0.00351458	6	74	9.85822	Cellular detoxification	GO:1990748	hbae3 hbbe1.3 hbae1.3 hbae1.1 adh8a hbbe1.2
0.00361844	32	1814	2.14482	Cell differentiation	GO:0030154	grna tpm3 mmp25b plp1b slc4a1a anxa6 npc1 klhl40b fn1a obscnb socs3a ucmaa epb41b sptb vegfab asah1b pls3 ccnb1 acta1b swap70b anln serpinf1 tuba8l3 sqstm1 si:ch211-159i8.4 si:ch211-127b11.1 ppp2r3a bmper slc45a2 hmgb1a dnmt3bb.1
0.00361844	5	46	13.2157	Reactive oxygen species metabolic process	GO:0072593	hbae3 hbbe1.3 hbae1.3 hbae1.1 hbbe1.2
0.00389701	6	79	9.23428	Cell-matrix adhesion	GO:0007160	fn1a itgb1b.2 nid2a epd
0.00389701	32	1828	2.1284	Cellular developmental process	GO:0048869	grna tpm3 mmp25b plp1b slc4a1a anxa6 npc1 klhl40b fn1a obscnb socs3a ucmaa epb41b sptb vegfab asah1b pls3 ccnb1 acta1b swap70b anln serpinf1 tuba8l3 sqstm1 si:ch211-159i8.4 si:ch211-127b11.1 ppp2r3a bmper slc45a2 hmgb1a dnmt3bb.1
0.00395179	6	80	9.11885	Detoxification	GO:0098754	hbae3 hbbe1.3 hbae1.3 hbae1.1 adh8a hbbe1.2
0.00403826	7	118	7.21265	Cell-substrate adhesion	GO:0031589	fn1a itgb1b.2 si:dkey-32e6.6 nid2a epd
0.00433418	10	260	4.67633	Skeletal system development	GO:0001501	col11a2 anxa6 npc1 fn1a col1a2 ucmaa pls3 ctsk hapln1a
0.0128473	5	65	9.35267	Cellular oxidant detoxification	GO:0098869	hbae3 hbbe1.3 hbae1.3 hbae1.1 hbbe1.2
0.0149583	7	149	5.71203	Response to wounding	GO:0009611	anxa6 fn1a socs3a cpb2 dspb hmgb1a
0.0181661	11	376	3.557	Embryonic organ development	GO:0048568	slc4a1a fn1a epb41b sptb pls3 lum acta1b nid2a ppp2r3a bmper
0.0193203	3	17	21.4561	Collagen fibril organization	GO:0030199	col11a2 col5a1 lum
0.0216089	2	4	60.7923	Golgi vesicle fusion to target membrane	GO:0048210	rab8b
0.0234886	4	48	10.1321	Response to hypoxia	GO:0001666	npc1 hmox1a vegfab ddit3
0.0234886	2	5	48.6339	Cardioblast migration to the midline involved in heart rudiment formation	GO:0003319	fn1a
0.0234886	2	5	48.6339	Cardiac endothelial cell differentiation	GO:0003348	fn1a
0.0234886	9	288	3.79952	Response to abiotic stimulus	GO:0009628	npc1 col1a2 atp2a1 hmox1a vegfab ctsk ddit3 slc45a2 hmgb1a
0.0234886	2	5	48.6339	Establishment of apical/basal cell polarity	GO:0035089	fn1a
0.0234886	4	48	10.1321	Response to decreased oxygen levels	GO:0036293	npc1 hmox1a vegfab ddit3
0.0234886	3	19	19.1976	Cholesterol homeostasis	GO:0042632	npc1 abcg8 apobb.2
0.0234886	2	5	48.6339	Establishment of epithelial cell apical/basal polarity	GO:0045198	fn1a
0.0234886	4	46	10.5726	Lipid homeostasis	GO:0055088	npc1 abcg8 apobb.2 si:dkey-114l24.2
0.0234886	3	19	19.1976	Sterol homeostasis	GO:0055092	npc1 abcg8 apobb.2
0.0234886	2	5	48.6339	Endocardial cell differentiation	GO:0060956	fn1a
0.0234886	2	5	48.6339	Establishment of monopolar cell polarity	GO:0061162	fn1a
0.0234886	2	5	48.6339	Establishment or maintenance of monopolar cell polarity	GO:0061339	fn1a
0.0234886	4	48	10.1321	Response to oxygen levels	GO:0070482	npc1 hmox1a vegfab ddit3
0.0255651	16	776	2.5069	Embryo development	GO:0009790	slc4a1a npc1 fn1a ucmaa epb41b sptb pls3 lum acta1b ldb3a swap70b nid2a ppp2r3a bmper tp53bp2a
0.0265179	6	132	5.52658	Negative regulation of endopeptidase activity	GO:0010951	c4 col7a1 c4b lxn serpinf1 cst14b.1
0.0267186	2	6	40.5282	Heart rudiment morphogenesis	GO:0003314	fn1a
0.0267186	2	6	40.5282	Heart rudiment formation	GO:0003315	fn1a
0.0267186	6	133	5.48502	Negative regulation of peptidase activity	GO:0010466	c4 col7a1 c4b lxn serpinf1 cst14b.1
0.0267186	3	23	15.8589	Cholesterol transport	GO:0030301	scp2a npc1 apobb.2
0.0267186	2	6	40.5282	Polarized epithelial cell differentiation	GO:0030859	fn1a
0.0267186	6	137	5.32488	Negative regulation of proteolysis	GO:0045861	c4 col7a1 c4b lxn serpinf1 cst14b.1
0.0267186	13	572	2.76329	Regulation of multicellular organismal process	GO:0051239	anxa6 atp2a1 hmox1a vegfab cpb2 swap70b thbs2a serpinf1 si:dkey-178o16.4 si:ch211-127b11.1 depdc5 bmper ecm1b
0.0267186	10	361	3.368	Axon development	GO:0061564	grna mmp25b plp1b socs3a asah1b pls3 sqstm1 si:ch211-159i8.4 si:ch211-127b11.1 hmgb1a
0.0267186	2	6	40.5282	Establishment of epithelial cell polarity	GO:0090162	fn1a
0.0354196	14	666	2.55583	Homeostatic process	GO:0042592	slc4a1a anxa6 npc1 atp2a1 hmox1a epb41b sptb ccr9a abcg8 apobb.2 si:dkey-114l24.2 tcirg1b LO018202.1 dnmt3bb.1
0.0357722	2	7	34.7385	Heart rudiment development	GO:0003313	fn1a
0.0365798	19	1068	2.16302	Tissue development	GO:0009888	col11a2 anxa6 myl1 npc1 klhl40b fn1a socs3a pls3 ctsk acta1b ldb3a swap70b ctsd anln nid2a ppp2r3a bmper ecm1b
0.0427164	17	920	2.24667	Cytoskeleton organization	GO:0007010	tpm3 racgap1 tpm4b obscnb epb41b sptb pls3 tube1 afap1 ldb3a anln tuba8l3 dspb synpo2b ppp2r3a FP016005.1 cep192
0.0440493	2	8	30.3962	Endocardium development	GO:0003157	fn1a
0.0440493	2	8	30.3962	Lens fiber cell morphogenesis	GO:0070309	fn1a
0.0443052	28	1887	1.80412	Animal organ development	GO:0048513	grna col11a2 slc4a1a anxa6 tnfb myl1 npc1 klhl40b fn1a obscnb socs3a epb41b sptb pls3 ctsk lum acta1b ldb3a ctsd anln nid2a dspb ppp2r3a bmper ecm1b hmgb1a dnmt3bb.1
0.0449031	4	64	7.59904	Regulation of angiogenesis	GO:0045765	vegfab thbs2a serpinf1 bmper
0.0477325	25	1630	1.8648	Anatomical structure morphogenesis	GO:0009653	grna tpm3 mmp25b col11a2 anxa6 npc1 fn1a obscnb socs3a vegfab asah1b pls3 lum ldb3a swap70b plod1a thbs2a serpinf1 sqstm1 nid2a si:ch211-159i8.4 si:ch211-127b11.1 ppp2r3a bmper
0.0477325	5	109	5.57728	Wound healing	GO:0042060	anxa6 fn1a cpb2 dspb
0.0500693	6	162	4.50314	Regulation of endopeptidase activity	GO:0052548	c4 col7a1 c4b lxn serpinf1 cst14b.1
0.0500693	2	9	27.0188	Lens fiber cell development	GO:0070307	fn1a
0.0500693	2	9	27.0188	C-5 methylation of cytosine	GO:0090116	dnmt3ba dnmt3bb.1
0.051435	3	33	11.0532	Sterol transport	GO:0015918	scp2a npc1 apobb.2
0.051435	8	284	3.42492	Muscle structure development	GO:0061061	tpm3 myl1 klhl40b obscnb acta1b ldb3a ctsd ppp2r3a
0.051435	4	69	7.04839	Cellular response to xenobiotic stimulus	GO:0071466	hmox1a nt5c2l1 tgfbi adh8a
0.051435	4	69	7.04839	Regulation of vasculature development	GO:1901342	vegfab thbs2a serpinf1 bmper
0.0541317	3	34	10.7281	Response to mechanical stimulus	GO:0009612	col1a2 atp2a1 ctsk
0.0544668	2	10	24.3169	Heart field specification	GO:0003128	fn1a
0.0544668	2	10	24.3169	Adrenal gland development	GO:0030325	fn1a
0.0544668	2	10	24.3169	DNA methylation on cytosine	GO:0032776	dnmt3ba dnmt3bb.1
0.0544668	2	10	24.3169	Negative regulation of response to wounding	GO:1903035	socs3a cpb2
0.054759	19	1141	2.02464	Immune system process	GO:0002376	ctsla npsn slc4a1a tnfb c4 npc1 epb41b sptb vegfab c4b ctsk ccr9a ctss2.1 sqstm1 ccl34a.3 cd7al bmper fcer1gl dnmt3bb.1
0.054759	6	171	4.26613	Regulation of peptidase activity	GO:0052547	c4 col7a1 c4b lxn serpinf1 cst14b.1
0.0574583	11	503	2.65891	Chemical homeostasis	GO:0048878	slc4a1a anxa6 npc1 atp2a1 hmox1a ccr9a abcg8 apobb.2 si:dkey-114l24.2 tcirg1b LO018202.1
0.0589249	5	121	5.02416	Actomyosin structure organization	GO:0031032	tpm3 obscnb epb41b anln ppp2r3a
0.0600058	2	11	22.1063	Cell-substrate junction assembly	GO:0007044	fn1a
0.0600058	4	75	6.48452	Response to xenobiotic stimulus	GO:0009410	hmox1a nt5c2l1 tgfbi adh8a
0.0600058	6	177	4.12151	Negative regulation of hydrolase activity	GO:0051346	c4 col7a1 c4b lxn serpinf1 cst14b.1
0.0600058	2	11	22.1063	Cell-substrate junction organization	GO:0150115	fn1a
0.0613912	5	124	4.90261	Muscle contraction	GO:0006936	tpm3 anxa6 tpm4b atp2a1 myom2a
0.0636256	11	516	2.59192	Supramolecular fiber organization	GO:0097435	tpm3 col11a2 col5a1 tpm4b obscnb sptb pls3 lum synpo2b ppp2r3a cep192
0.0641359	5	126	4.82479	Muscle system process	GO:0003012	tpm3 anxa6 tpm4b atp2a1 myom2a
0.064655	2	12	20.2641	Lens morphogenesis in camera-type eye	GO:0002089	fn1a
0.064655	5	127	4.7868	Camera-type eye morphogenesis	GO:0048593	fn1a socs3a lum nid2a
0.064655	6	183	3.98638	Positive regulation of multicellular organismal process	GO:0051240	atp2a1 vegfab swap70b serpinf1 si:dkey-178o16.4 si:ch211-127b11.1
0.064655	12	598	2.43983	Epithelium development	GO:0060429	npc1 fn1a socs3a acta1b ldb3a swap70b ctsd anln nid2a ppp2r3a bmper
0.064655	2	12	20.2641	Lens fiber cell differentiation	GO:0070306	fn1a
0.0726934	7	251	3.39081	Embryonic organ morphogenesis	GO:0048562	fn1a pls3 lum nid2a ppp2r3a bmper
0.0726934	2	13	18.7053	Platelet aggregation	GO:0070527	fn1a
0.0726934	2	13	18.7053	Protein activation cascade	GO:0072376	fn1a
0.0726934	2	13	18.7053	Blood coagulation	fibrin clot formation	GO:0072378	fn1a		fn1a
0.0789842	5	136	4.47002	Muscle cell development	GO:0055001	tpm3 klhl40b obscnb acta1b ppp2r3a
0.0807396	3	44	8.28986	Bone development	GO:0060348	anxa6 npc1 ctsk
0.0807396	6	195	3.74107	Sensory organ morphogenesis	GO:0090596	fn1a socs3a lum nid2a bmper
0.0808364	2	14	17.3692	Homotypic cell-cell adhesion	GO:0034109	fn1a
0.0825283	8	327	2.97455	Growth	GO:0040007	grna anxa6 socs3a asah1b kazald3 swap70b nid2a hapln1a
0.0880363	10	477	2.54895	Cellular component morphogenesis	GO:0032989	grna tpm3 mmp25b obscnb asah1b pls3 sqstm1 si:ch211-159i8.4 si:ch211-127b11.1 ppp2r3a
0.0880363	3	46	7.92944	Positive regulation of neurogenesis	GO:0050769	swap70b serpinf1 si:ch211-127b11.1
0.0890587	2	15	16.2113	Specification of animal organ identity	GO:0010092	fn1a
0.0927135	2	16	15.1981	Somite specification	GO:0001757	fn1a
0.0927135	20	1335	1.82149	Proteolysis	GO:0006508	ctsla napsa npsn mmp25b c4 col7a1 asah1b cpb2 c4b ctsk zgc:92590 tpp1 lxn ctsd serpinf1 ctss2.1 adamts17 zgc:136461 usp20 cst14b.1
0.0927135	2	16	15.1981	Segment specification	GO:0007379	fn1a
0.0927135	4	92	5.28629	Skeletal muscle tissue development	GO:0007519	myl1 klhl40b acta1b ldb3a
0.0927135	8	341	2.85243	Embryo development ending in birth or egg hatching	GO:0009792	npc1 fn1a ucmaa pls3 ldb3a bmper tp53bp2a
0.0927135	4	93	5.22945	Organic hydroxy compound transport	GO:0015850	scp2a npc1 slc16a1b apobb.2
0.0927135	4	93	5.22945	Embryonic heart tube development	GO:0035050	fn1a acta1b ppp2r3a
0.0927135	8	341	2.85243	Chordate embryonic development	GO:0043009	npc1 fn1a ucmaa pls3 ldb3a bmper tp53bp2a
0.0927135	5	146	4.16386	Striated muscle cell differentiation	GO:0051146	tpm3 klhl40b obscnb acta1b ppp2r3a
0.0927135	11	563	2.37554	Regulation of hydrolase activity	GO:0051336	c4 col7a1 c4b lxn arhgap45b serpinf1 si:ch211-127b11.1 ppp2r3a depdc5 ccl34a.3 cst14b.1
0.0965391	5	149	4.08002	Energy derivation by oxidation of organic compounds	GO:0015980	pygl cox5b2 slc25a13 phka1b sdhc
0.0983295	5	150	4.05282	Eye morphogenesis	GO:0048592	fn1a socs3a lum nid2a
0.0983723	2	17	14.3041	Morphogenesis of a polarized epithelium	GO:0001738	fn1a
0.0983723	2	17	14.3041	Cell migration involved in sprouting angiogenesis	GO:0002042	fn1a
0.0983723	2	17	14.3041	Cell migration to the midline involved in heart development	GO:0003318	fn1a
0.0983723	7	277	3.07254	Regulation of multicellular organismal development	GO:2000026	vegfab swap70b thbs2a serpinf1 si:ch211-127b11.1 bmper ecm1b
0.0988394	3	51	7.15204	Positive regulation of nervous system development	GO:0051962	swap70b serpinf1 si:ch211-127b11.1
0.10022	10	500	2.43169	Neuron projection development	GO:0031175	grna mmp25b plp1b socs3a asah1b pls3 sqstm1 si:ch211-159i8.4 si:ch211-127b11.1 hmgb1a
0.10022	4	98	4.96264	Homeostasis of number of cells	GO:0048872	slc4a1a epb41b sptb dnmt3bb.1
0.101657	3	52	7.0145	Positive regulation of cell development	GO:0010720	swap70b serpinf1 si:ch211-127b11.1
0.10527	7	284	2.99681	Negative regulation of molecular function	GO:0044092	c4 col7a1 c4b lxn ddit3 serpinf1 cst14b.1
0.110888	3	54	6.7547	Respiratory electron transport chain	GO:0022904	cox5b2 slc25a13 sdhc
0.111203	4	102	4.76803	Skeletal muscle organ development	GO:0060538	myl1 klhl40b acta1b ldb3a
0.112649	2	19	12.7984	DNA alkylation	GO:0006305	dnmt3ba dnmt3bb.1
0.112649	2	19	12.7984	DNA methylation	GO:0006306	dnmt3ba dnmt3bb.1
0.112649	2	19	12.7984	Intracellular lipid transport	GO:0032365	scp2a abcd3a
0.112965	6	223	3.27134	Regulation of proteolysis	GO:0030162	c4 col7a1 c4b lxn serpinf1 cst14b.1
0.114426	9	439	2.49262	Cell morphogenesis involved in differentiation	GO:0000904	grna mmp25b fn1a asah1b pls3 sqstm1 si:ch211-159i8.4 si:ch211-127b11.1
0.114426	11	596	2.24401	Regulation of developmental process	GO:0050793	socs3a ucmaa vegfab swap70b thbs2a serpinf1 si:ch211-127b11.1 bmper ecm1b fn1a dnmt3bb.1
0.117692	17	1116	1.8521	Cellular response to chemical stimulus	GO:0070887	creb3l1 hmox1a vegfab nt5c2l1 ccr9a tgfbi agtrap hbae3 hbbe1.3 hbae1.3 hbae1.1 adh8a ccl34a.3 bmper rab8b hbbe1.2
0.119172	2	20	12.1585	Ventricular system development	GO:0021591	fn1a
0.119172	7	296	2.87531	Negative regulation of cellular protein metabolic process	GO:0032269	c4 klhl40b col7a1 c4b lxn serpinf1 cst14b.1
0.127039	2	21	11.5795	Heart jogging	GO:0003146	fn1a
0.127039	2	21	11.5795	Cortical actin cytoskeleton organization	GO:0030866	epb41b anln
0.127039	2	21	11.5795	Axon regeneration	GO:0031103	socs3a hmgb1a
0.127039	5	168	3.61859	Gland development	GO:0048732	grna tnfb fn1a socs3a
0.127039	7	302	2.81819	Negative regulation of protein metabolic process	GO:0051248	c4 klhl40b col7a1 c4b lxn serpinf1 cst14b.1
0.131935	2	22	11.0532	Platelet activation	GO:0030168	fn1a
0.131935	3	61	5.97957	Embryonic hemopoiesis	GO:0035162	slc4a1a epb41b sptb
0.131935	5	170	3.57602	Muscle cell differentiation	GO:0042692	tpm3 klhl40b obscnb acta1b ppp2r3a
0.131935	11	618	2.16413	Anatomical structure formation involved in morphogenesis	GO:0048646	tpm3 fn1a obscnb vegfab ldb3a thbs2a serpinf1 nid2a ppp2r3a bmper
0.131935	8	379	2.56643	Tissue morphogenesis	GO:0048729	col11a2 npc1 fn1a swap70b nid2a ppp2r3a bmper
0.131935	4	112	4.34231	Mitotic nuclear division	GO:0140014	ccnb1 swap70b FP016005.1 cep192
0.135519	7	309	2.75435	Camera-type eye development	GO:0043010	fn1a obscnb socs3a lum ctsd nid2a
0.137017	3	63	5.78975	Glial cell differentiation	GO:0010001	plp1b swap70b tuba8l3
0.137017	2	23	10.5726	Negative regulation of angiogenesis	GO:0016525	thbs2a serpinf1
0.137017	2	23	10.5726	Neuron projection regeneration	GO:0031102	socs3a hmgb1a
0.137017	2	23	10.5726	Response to axon injury	GO:0048678	socs3a hmgb1a
0.137017	2	23	10.5726	Negative regulation of vasculature development	GO:1901343	thbs2a serpinf1
0.137017	2	23	10.5726	Negative regulation of blood vessel morphogenesis	GO:2000181	thbs2a serpinf1
0.139934	7	314	2.71049	Morphogenesis of an epithelium	GO:0002009	npc1 fn1a swap70b nid2a ppp2r3a bmper
0.144537	10	550	2.21063	Actin cytoskeleton organization	GO:0030036	tpm3 tpm4b obscnb epb41b sptb pls3 ldb3a anln synpo2b ppp2r3a
0.145839	6	246	2.96548	Angiogenesis	GO:0001525	fn1a vegfab thbs2a serpinf1 bmper
0.149752	6	249	2.92975	Generation of precursor metabolites and energy	GO:0006091	pygl cox5b2 slc25a13 phka1b sdhc pfkmb
0.149752	12	725	2.01244	Immune response	GO:0006955	ctsla npsn tnfb c4 c4b ctsk ccr9a ctss2.1 sqstm1 ccl34a.3 cd7al fcer1gl
0.149752	5	182	3.34024	Organic anion transport	GO:0015711	slc4a1a slc16a1b slc6a11a slc25a13 slco1d1
0.149752	2	25	9.72677	Establishment or maintenance of apical/basal cell polarity	GO:0035088	fn1a
0.149752	6	248	2.94156	Negative regulation of catalytic activity	GO:0043086	c4 col7a1 c4b lxn serpinf1 cst14b.1
0.149752	2	25	9.72677	Establishment or maintenance of epithelial cell apical/basal polarity	GO:0045197	fn1a
0.149752	2	25	9.72677	Cell migration involved in heart development	GO:0060973	fn1a
0.149752	2	25	9.72677	Establishment or maintenance of bipolar cell polarity	GO:0061245	fn1a
0.149985	10	559	2.17504	Animal organ morphogenesis	GO:0009887	col11a2 anxa6 fn1a socs3a pls3 lum nid2a ppp2r3a bmper
0.153224	9	480	2.27971	Embryonic morphogenesis	GO:0048598	npc1 fn1a pls3 lum swap70b nid2a ppp2r3a bmper
0.154809	10	563	2.15959	Actin filament-based process	GO:0030029	tpm3 tpm4b obscnb epb41b sptb pls3 ldb3a anln synpo2b ppp2r3a
0.155127	4	123	3.95397	Negative regulation of multicellular organismal process	GO:0051241	atp2a1 cpb2 thbs2a serpinf1
0.156502	2	26	9.35267	Porphyrin-containing compound metabolic process	GO:0006778	hmox1a alas2
0.162664	3	75	4.86339	Ossification	GO:0001503	ucmaa pls3 ecm1b
0.162664	3	75	4.86339	Somitogenesis	GO:0001756	fn1a ldb3a
0.162664	1	3	40.5282	Mitochondrial electron transport	succinate to ubiquinone	GO:0006121	sdhc		sdhc
0.162664	7	338	2.51803	Axonogenesis	GO:0007409	grna mmp25b asah1b pls3 sqstm1 si:ch211-159i8.4 si:ch211-127b11.1
0.162664	3	73	4.99663	Locomotory behavior	GO:0007626	ldb3a sqstm1 depdc5
0.162664	15	1013	1.80037	Response to external stimulus	GO:0009605	npsn mmp25b col1a2 atp2a1 socs3a vegfab cpb2 pls3 ctsk ccr9a ctsd sqstm1 si:ch211-127b11.1 depdc5 ccl34a.3
0.162664	1	3	40.5282	Positive regulation of gliogenesis	GO:0014015	swap70b
0.162664	1	3	40.5282	Regulation of skeletal muscle contraction	GO:0014819	atp2a1
0.162664	6	264	2.76329	Regulation of anatomical structure morphogenesis	GO:0022603	vegfab thbs2a serpinf1 si:ch211-127b11.1 bmper fn1a
0.162664	4	132	3.68438	Myeloid cell differentiation	GO:0030099	slc4a1a npc1 epb41b sptb
0.162664	1	3	40.5282	Septin ring organization	GO:0031106	anln
0.162664	1	3	40.5282	Positive regulation of lipid transport	GO:0032370	scp2a
0.162664	6	266	2.74251	Monocarboxylic acid metabolic process	GO:0032787	elovl6 fads2 asah1b me1 abcd3a pfkmb
0.162664	2	27	9.00627	Collagen metabolic process	GO:0032963	mmp25b p3h3
0.162664	1	3	40.5282	Posterior lateral line neuromast hair cell development	GO:0035677	socs3a
0.162664	1	3	40.5282	Fc-epsilon receptor signaling pathway	GO:0038095	fcer1gl
0.162664	3	75	4.86339	Gliogenesis	GO:0042063	plp1b swap70b tuba8l3
0.162664	1	3	40.5282	Fibrinolysis	GO:0042730	cpb2
0.162664	2	27	9.00627	Blood vessel endothelial cell migration	GO:0043534	fn1a
0.162664	1	3	40.5282	Regulation of transcription from RNA polymerase II promoter in response to stress	GO:0043618	ddit3
0.162664	1	3	40.5282	Regulation of DNA-templated transcription in response to stress	GO:0043620	ddit3
0.162664	4	132	3.68438	Regulation of system process	GO:0044057	anxa6 atp2a1 si:dkey-178o16.4 depdc5
0.162664	1	3	40.5282	Pore complex assembly	GO:0046931	apnl
0.162664	2	27	9.00627	Embryonic camera-type eye morphogenesis	GO:0048596	lum nid2a
0.162664	1	3	40.5282	Negative regulation of axon regeneration	GO:0048681	socs3a
0.162664	4	130	3.74107	Skeletal system morphogenesis	GO:0048705	anxa6 fn1a pls3
0.162664	1	3	40.5282	Regulation of oligodendrocyte differentiation	GO:0048713	swap70b
0.162664	1	3	40.5282	Regulation of transmission of nerve impulse	GO:0051969	depdc5
0.162664	20	1501	1.62005	Transmembrane transport	GO:0055085	slc4a1a anxa6 slc35f6 clcn7 atp2a1 aqp7 cacna1sb slc39a1 slc12a9 abcg8 slc16a1b cox5b2 slc6a11a apnl slc25a13 slco1d1 tcirg1b abcc6b.1 abcd3a LO018202.1
0.162664	2	27	9.00627	Heart formation	GO:0060914	fn1a
0.162664	22	1702	1.5716	Regulation of biological quality	GO:0065008	slc4a1a anxa6 slc35f6 npc1 fn1a atp2a1 hmox1a epb41b sptb cpb2 ccr9a abcg8 apobb.2 si:dkey-178o16.4 si:ch211-127b11.1 depdc5 si:dkey-114l24.2 slco1d1 tcirg1b LO018202.1 dnmt3bb.1
0.162664	1	3	40.5282	Negative regulation of neuron projection regeneration	GO:0070571	socs3a
0.162664	2	27	9.00627	Mitotic spindle assembly	GO:0090307	FP016005.1 cep192
0.162664	5	198	3.07032	Non-membrane-bounded organelle assembly	GO:0140694	tpm3 obscnb ppp2r3a FP016005.1 cep192
0.162664	6	263	2.77379	Mitotic cell cycle process	GO:1903047	racgap1 ccnb1 swap70b anln FP016005.1 cep192
0.162664	3	75	4.86339	Organic acid transmembrane transport	GO:1903825	slc16a1b slc25a13 abcd3a
0.162664	3	73	4.99663	Carboxylic acid transmembrane transport	GO:1905039	slc16a1b slc25a13 abcd3a
0.162664	1	3	40.5282	Microcystin transport	GO:1905431	slco1d1
0.164859	3	77	4.73707	Embryonic heart tube morphogenesis	GO:0003143	fn1a ppp2r3a
0.164859	18	1319	1.65923	Catabolic process	GO:0009056	pygl ctsla mmp25b hmox1a ctsk gpd1b ctss2.1 sqstm1 depdc5 hbae3 hbbe1.3 hbae1.3 hbae1.1 adh8a abcd3a hbbe1.2 pfkmb usp20
0.164859	3	77	4.73707	Erythrocyte differentiation	GO:0030218	slc4a1a epb41b sptb
0.164859	3	77	4.73707	Myofibril assembly	GO:0030239	tpm3 obscnb ppp2r3a
0.164859	2	30	8.10565	Bone mineralization	GO:0030282	pls3 ecm1b
0.164859	2	30	8.10565	Tetrapyrrole metabolic process	GO:0033013	hmox1a alas2
0.164859	4	135	3.60251	Embryonic skeletal system development	GO:0048706	fn1a ucmaa pls3
0.167894	2	31	7.84417	DNA modification	GO:0006304	dnmt3ba dnmt3bb.1
0.167894	13	860	1.83791	Neurogenesis	GO:0022008	grna mmp25b plp1b socs3a asah1b pls3 swap70b serpinf1 tuba8l3 sqstm1 si:ch211-159i8.4 si:ch211-127b11.1 hmgb1a
0.167894	3	78	4.67633	Erythrocyte homeostasis	GO:0034101	slc4a1a epb41b sptb
0.167894	2	31	7.84417	DNA methylation or demethylation	GO:0044728	dnmt3ba dnmt3bb.1
0.167894	4	137	3.54992	Epithelial tube morphogenesis	GO:0060562	fn1a ppp2r3a bmper
0.168318	10	598	2.03319	Neuron development	GO:0048666	grna mmp25b plp1b socs3a asah1b pls3 sqstm1 si:ch211-159i8.4 si:ch211-127b11.1 hmgb1a
0.171403	3	80	4.55943	Blood coagulation	GO:0007596	fn1a cpb2
0.171403	3	80	4.55943	Cellular component assembly involved in morphogenesis	GO:0010927	tpm3 obscnb ppp2r3a
0.171403	2	32	7.59904	Establishment of cell polarity	GO:0030010	fn1a
0.171403	2	32	7.59904	Embryonic eye morphogenesis	GO:0048048	lum nid2a
0.171403	2	32	7.59904	Animal organ formation	GO:0048645	fn1a
0.171403	2	32	7.59904	Oligodendrocyte differentiation	GO:0048709	plp1b swap70b
0.171403	3	80	4.55943	Striated muscle cell development	GO:0055002	tpm3 obscnb ppp2r3a
0.172847	2	34	7.15204	Very long-chain fatty acid metabolic process	GO:0000038	elovl6 abcd3a
0.172847	2	33	7.36877	Mitotic cytokinesis	GO:0000281	racgap1 anln
0.172847	1	4	30.3962	Mitophagy	GO:0000423	sqstm1
0.172847	1	4	30.3962	Assembly of actomyosin apparatus involved in cytokinesis	GO:0000912	anln
0.172847	1	4	30.3962	Actomyosin contractile ring assembly	GO:0000915	anln
0.172847	7	361	2.3576	Eye development	GO:0001654	fn1a obscnb socs3a lum ctsd nid2a
0.172847	3	82	4.44822	Sprouting angiogenesis	GO:0002040	fn1a vegfab
0.172847	3	84	4.34231	Epithelial cell development	GO:0002064	fn1a anln
0.172847	1	4	30.3962	Acute inflammatory response	GO:0002526	fn1a
0.172847	1	4	30.3962	Ethanol metabolic process	GO:0006067	adh8a
0.172847	1	4	30.3962	Acute-phase response	GO:0006953	fn1a
0.172847	4	141	3.44921	Muscle organ development	GO:0007517	myl1 klhl40b acta1b ldb3a
0.172847	3	81	4.50314	Hemostasis	GO:0007599	fn1a cpb2
0.172847	4	144	3.37735	Regeneration	GO:0031099	socs3a nid2a hapln1a hmgb1a
0.172847	1	4	30.3962	Septin cytoskeleton organization	GO:0032185	anln
0.172847	1	4	30.3962	Regulation of sterol transport	GO:0032371	scp2a
0.172847	1	4	30.3962	Regulation of cholesterol transport	GO:0032374	scp2a
0.172847	3	83	4.39463	Segmentation	GO:0035282	fn1a ldb3a
0.172847	2	34	7.15204	Endothelial cell migration	GO:0043542	fn1a
0.172847	1	4	30.3962	Actomyosin contractile ring organization	GO:0044837	anln
0.172847	1	4	30.3962	Regulation of glial cell differentiation	GO:0045685	swap70b
0.172847	1	4	30.3962	Negative regulation of muscle contraction	GO:0045932	atp2a1
0.172847	1	4	30.3962	Glycerol-3-phosphate catabolic process	GO:0046168	gpd1b
0.172847	6	288	2.53301	Blood vessel morphogenesis	GO:0048514	fn1a vegfab thbs2a serpinf1 bmper
0.172847	12	791	1.84452	Generation of neurons	GO:0048699	grna mmp25b plp1b socs3a asah1b pls3 swap70b serpinf1 sqstm1 si:ch211-159i8.4 si:ch211-127b11.1 hmgb1a
0.172847	3	82	4.44822	Coagulation	GO:0050817	fn1a cpb2
0.172847	1	4	30.3962	Thyroid hormone transport	GO:0070327	slco1d1
0.172847	1	4	30.3962	Protein localization to centrosome	GO:0071539	cep192
0.172847	1	4	30.3962	Bone cell development	GO:0098751	npc1
0.172847	7	361	2.3576	Visual system development	GO:0150063	fn1a obscnb socs3a lum ctsd nid2a
0.177002	6	290	2.51555	Developmental growth	GO:0048589	grna anxa6 asah1b swap70b nid2a hapln1a
0.177053	2	35	6.9477	Vesicle docking involved in exocytosis	GO:0006904	rab8b
0.177791	9	535	2.04535	Mitotic cell cycle	GO:0000278	racgap1 tube1 ccnb1 swap70b anln tuba8l3 BX510949.1 FP016005.1 cep192
0.182201	3	87	4.19258	Myeloid cell homeostasis	GO:0002262	slc4a1a epb41b sptb
0.182201	4	149	3.26402	Organic acid transport	GO:0015849	slc16a1b slc6a11a slc25a13 abcd3a
0.182201	4	149	3.26402	Vesicle organization	GO:0016050	gpr143 sqstm1 rab8b
0.182201	2	36	6.7547	Embryonic camera-type eye development	GO:0031076	lum nid2a
0.182201	2	36	6.7547	Regulation of intracellular pH	GO:0051453	slc4a1a tcirg1b
0.185272	9	550	1.98957	Cell morphogenesis	GO:0000902	grna mmp25b fn1a asah1b pls3 sqstm1 si:ch211-159i8.4 si:ch211-127b11.1
0.185272	1	5	24.3169	Mast cell chemotaxis	GO:0002551	vegfab
0.185272	1	5	24.3169	Endochondral bone growth	GO:0003416	anxa6
0.185272	1	5	24.3169	Growth plate cartilage development	GO:0003417	anxa6
0.185272	1	5	24.3169	Heme oxidation	GO:0006788	hmox1a
0.185272	1	5	24.3169	Regulation of exit from mitosis	GO:0007096	swap70b
0.185272	1	5	24.3169	Exit from mitosis	GO:0010458	swap70b
0.185272	1	5	24.3169	Disaccharide transport	GO:0015766	slc45a2
0.185272	1	5	24.3169	Sucrose transport	GO:0015770	slc45a2
0.185272	1	5	24.3169	Oligosaccharide transport	GO:0015772	slc45a2
0.185272	1	5	24.3169	Peptidyl-lysine hydroxylation	GO:0017185	plod1a
0.185272	2	37	6.57214	Aerobic electron transport chain	GO:0019646	cox5b2 sdhc
0.185272	2	38	6.39919	Regulation of cellular pH	GO:0030641	slc4a1a tcirg1b
0.185272	1	5	24.3169	Negative regulation of protein ubiquitination	GO:0031397	klhl40b
0.185272	1	5	24.3169	Killing of cells of other organism	GO:0031640	apnl
0.185272	1	5	24.3169	Positive regulation of intracellular transport	GO:0032388	scp2a
0.185272	21	1686	1.5144	Response to chemical	GO:0042221	mmp25b creb3l1 hmox1a vegfab nt5c2l1 pls3 ccr9a tgfbi agtrap si:ch211-127b11.1 hbae3 hbbe1.3 hbae1.3 hbae1.1 adh8a ccl34a.3 bmper gstp2 rab8b hbbe1.2
0.185272	2	37	6.57214	Mitochondrial ATP synthesis coupled electron transport	GO:0042775	cox5b2 sdhc
0.185272	2	38	6.39919	Endothelial cell differentiation	GO:0045446	fn1a
0.185272	1	5	24.3169	Regulation of osteoblast differentiation	GO:0045667	ucmaa
0.185272	7	380	2.23972	Cell morphogenesis involved in neuron differentiation	GO:0048667	grna mmp25b asah1b pls3 sqstm1 si:ch211-159i8.4 si:ch211-127b11.1
0.185272	1	5	24.3169	Regulation of calcium-mediated signaling	GO:0050848	gpr143
0.185272	4	154	3.15804	Positive regulation of developmental process	GO:0051094	vegfab swap70b serpinf1 si:ch211-127b11.1
0.185272	1	5	24.3169	Actin filament network formation	GO:0051639	pls3
0.185272	1	5	24.3169	Killing of cells in other organism involved in symbiotic interaction	GO:0051883	apnl
0.185272	1	5	24.3169	Regulation of mast cell chemotaxis	GO:0060753	vegfab
0.185272	1	5	24.3169	Positive regulation of mast cell chemotaxis	GO:0060754	vegfab
0.185272	1	5	24.3169	Hematopoietic stem cell homeostasis	GO:0061484	dnmt3bb.1
0.185272	1	5	24.3169	Intrinsic apoptotic signaling pathway in response to endoplasmic reticulum stress	GO:0070059	ddit3
0.185272	1	5	24.3169	Mast cell migration	GO:0097531	vegfab
0.185272	1	5	24.3169	Bone growth	GO:0098868	anxa6
0.185272	1	5	24.3169	Negative regulation of protein modification by small protein conjugation or removal	GO:1903321	klhl40b
0.185272	1	5	24.3169	Protein localization to microtubule organizing center	GO:1905508	cep192
0.186681	2	39	6.23511	Regulation of response to wounding	GO:1903034	socs3a cpb2
0.189026	3	93	3.92209	Positive regulation of cell differentiation	GO:0045597	swap70b serpinf1 si:ch211-127b11.1
0.189367	4	161	3.02074	Nuclear division	GO:0000280	ccnb1 swap70b FP016005.1 cep192
0.189367	1	6	20.2641	DNA ligation	GO:0006266	lig1
0.189367	4	165	2.94751	Fatty acid metabolic process	GO:0006631	elovl6 fads2 asah1b abcd3a
0.189367	1	6	20.2641	Porphyrin-containing compound catabolic process	GO:0006787	hmox1a
0.189367	1	6	20.2641	Cellular zinc ion homeostasis	GO:0006882	LO018202.1
0.189367	2	40	6.07923	Regulation of muscle contraction	GO:0006937	anxa6 atp2a1
0.189367	4	163	2.98367	Determination of left/right symmetry	GO:0007368	fn1a ppp2r3a dnmt3bb.1
0.189367	8	486	2.00139	Sensory organ development	GO:0007423	fn1a obscnb socs3a lum ctsd nid2a bmper
0.189367	2	41	5.93096	Embryonic pattern specification	GO:0009880	fn1a
0.189367	1	6	20.2641	Regulation of gliogenesis	GO:0014013	swap70b
0.189367	4	162	3.00209	Striated muscle tissue development	GO:0014706	myl1 klhl40b acta1b ldb3a
0.189367	2	41	5.93096	Myotube cell development	GO:0014904	klhl40b acta1b
0.189367	1	6	20.2641	Lactate transport	GO:0015727	slc16a1b
0.189367	1	6	20.2641	Aspartate transmembrane transport	GO:0015810	slc25a13
0.189367	1	6	20.2641	Long-chain fatty acid import into peroxisome	GO:0015910	abcd3a
0.189367	1	6	20.2641	Protein polyglutamylation	GO:0018095	TPGS1
0.189367	2	43	5.6551	Glial cell development	GO:0021782	plp1b tuba8l3
0.189367	3	98	3.72198	Electron transport chain	GO:0022900	cox5b2 slc25a13 sdhc
0.189367	2	42	5.78975	Biomineral tissue development	GO:0031214	pls3 ecm1b
0.189367	7	401	2.12243	Cell part morphogenesis	GO:0032990	grna mmp25b asah1b pls3 sqstm1 si:ch211-159i8.4 si:ch211-127b11.1
0.189367	1	6	20.2641	Tetrapyrrole catabolic process	GO:0033015	hmox1a
0.189367	1	6	20.2641	Positive regulation of mitochondrial membrane permeability	GO:0035794	slc35f6
0.189367	1	6	20.2641	Lactate transmembrane transport	GO:0035873	slc16a1b
0.189367	1	6	20.2641	Fc receptor signaling pathway	GO:0038093	fcer1gl
0.189367	1	6	20.2641	Angiotensin-activated signaling pathway	GO:0038166	agtrap
0.189367	1	6	20.2641	Heme catabolic process	GO:0042167	hmox1a
0.189367	1	6	20.2641	Very long-chain fatty acid catabolic process	GO:0042760	abcd3a
0.189367	2	42	5.78975	ATP synthesis coupled electron transport	GO:0042773	cox5b2 sdhc
0.189367	1	6	20.2641	Malate-aspartate shuttle	GO:0043490	slc25a13
0.189367	1	6	20.2641	Pigment catabolic process	GO:0046149	hmox1a
0.189367	2	41	5.93096	Skeletal muscle fiber development	GO:0048741	klhl40b acta1b
0.189367	7	392	2.17115	Neuron projection morphogenesis	GO:0048812	grna mmp25b asah1b pls3 sqstm1 si:ch211-159i8.4 si:ch211-127b11.1
0.189367	7	398	2.13842	Cell projection morphogenesis	GO:0048858	grna mmp25b asah1b pls3 sqstm1 si:ch211-159i8.4 si:ch211-127b11.1
0.189367	3	95	3.83952	Regulation of body fluid levels	GO:0050878	fn1a cpb2
0.189367	1	6	20.2641	DNA ligation involved in DNA repair	GO:0051103	lig1
0.189367	1	6	20.2641	Zinc ion homeostasis	GO:0055069	LO018202.1
0.189367	7	400	2.12773	Cation homeostasis	GO:0055080	slc4a1a anxa6 atp2a1 hmox1a ccr9a tcirg1b LO018202.1
0.189367	1	6	20.2641	L-aspartate transmembrane transport	GO:0070778	slc25a13
0.189367	3	96	3.79952	Cellular response to peptide hormone stimulus	GO:0071375	agtrap rab8b
0.189367	2	41	5.93096	Regulation of muscle system process	GO:0090257	anxa6 atp2a1
0.189367	1	6	20.2641	Mitochondrial outer membrane permeabilization	GO:0097345	slc35f6
0.189367	1	6	20.2641	Regulation of action potential	GO:0098900	depdc5
0.189367	2	42	5.78975	Biomineralization	GO:0110148	pls3 ecm1b
0.189367	7	394	2.16013	Plasma membrane bounded cell projection morphogenesis	GO:0120039	grna mmp25b asah1b pls3 sqstm1 si:ch211-159i8.4 si:ch211-127b11.1
0.189367	3	96	3.79952	Cellular response to peptide	GO:1901653	agtrap rab8b
0.189367	1	6	20.2641	Regulation of mitochondrial membrane permeability involved in apoptotic process	GO:1902108	slc35f6
0.189367	1	6	20.2641	Positive regulation of mitochondrial membrane permeability involved in apoptotic process	GO:1902110	slc35f6
0.189367	1	6	20.2641	Mitochondrial outer membrane permeabilization involved in programmed cell death	GO:1902686	slc35f6
0.189367	1	6	20.2641	Cellular response to angiotensin	GO:1904385	agtrap
0.189367	1	6	20.2641	Positive regulation of membrane permeability	GO:1905710	slc35f6
0.189367	1	6	20.2641	Response to angiotensin	GO:1990776	agtrap
0.189367	2	43	5.6551	Regulation of apoptotic signaling pathway	GO:2001233	slc35f6 ddit3
0.191747	15	1137	1.60402	Cellular catabolic process	GO:0044248	pygl ctsla hmox1a ctsk ctss2.1 sqstm1 depdc5 hbae3 hbbe1.3 hbae1.3 hbae1.1 adh8a abcd3a hbbe1.2 usp20
0.191747	3	100	3.64754	Cellular respiration	GO:0045333	cox5b2 slc25a13 sdhc
0.193405	4	168	2.89487	Muscle tissue development	GO:0060537	myl1 klhl40b acta1b ldb3a
0.193405	7	404	2.10667	Inorganic ion homeostasis	GO:0098771	slc4a1a anxa6 atp2a1 hmox1a ccr9a tcirg1b LO018202.1
0.194057	2	44	5.52658	Regulation of pH	GO:0006885	slc4a1a tcirg1b
0.198159	6	324	2.25157	Blood vessel development	GO:0001568	fn1a vegfab thbs2a serpinf1 bmper
0.198159	6	324	2.25157	Anion transport	GO:0006820	slc4a1a clcn7 slc16a1b slc6a11a slc25a13 slco1d1
0.199587	7	408	2.08601	Cellular homeostasis	GO:0019725	slc4a1a anxa6 npc1 atp2a1 ccr9a tcirg1b LO018202.1

## Sheet: CC
Enrichment FDR	nGenes	Pathway Genes	Fold Enrichment	Pathway	GO	Genes
1.40679e-12	22	305	8.77004	External encapsulating structure	GO:0030312	spon2b col11a1b mmp25b col11a2 col5a1 fn1a col1a2 col7a1 col5a2b ucmaa col5a2a igfals lum elnb si:dkey-32e6.6 tgfbi nid2a hapln1a bmper ecm1b CR848794.2
1.40679e-12	22	305	8.77004	Extracellular matrix	GO:0031012	spon2b col11a1b mmp25b col11a2 col5a1 fn1a col1a2 col7a1 col5a2b ucmaa col5a2a igfals lum elnb si:dkey-32e6.6 tgfbi nid2a hapln1a bmper ecm1b CR848794.2
1.52238e-11	44	1504	3.557	Extracellular region	GO:0005576	aspn spon2b grna fn1b ctsla col11a1b col11a2 col5a1 cilp2 c4 fn1a col1a2 col7a1 col5a2b ucmaa col5a2a vegfab cpb2 igfals c4b ctsk zgc:92590 lxn lum kazald3 muc5.2 thbs2a elnb serpinf1 tgfbi ctss2.1 apobb.2 nid2a grn1 hapln1a ccl34a.3 s100w bmper epd esm1 ecm1b CR848794.2
1.6196e-09	5	5	121.585	Fibrillar collagen trimer	GO:0005583	col11a1b col5a1 col1a2 col5a2b col5a2a
1.6196e-09	5	5	121.585	Banded collagen fibril	GO:0098643	col11a1b col5a1 col1a2 col5a2b col5a2a
2.89568e-09	31	951	3.96333	Extracellular space	GO:0005615	aspn ctsla col11a1b col11a2 col5a1 c4 fn1a col1a2 col7a1 col5a2b ucmaa col5a2a vegfab cpb2 igfals c4b ctsk zgc:92590 lxn lum serpinf1 tgfbi ctss2.1 apobb.2 nid2a ccl34a.3 s100w bmper ecm1b CR848794.2
7.88946e-09	7	21	40.5282	Hemoglobin complex	GO:0005833	hbae5 hbae3 hbbe1.3 hbae1.3 hbae1.1 hbbe1.1 hbbe1.2
5.55518e-08	5	8	75.9904	Complex of collagen trimers	GO:0098644	col11a1b col5a1 col1a2 col5a2b col5a2a
2.96222e-07	12	163	8.95102	Collagen-containing extracellular matrix	GO:0062023	col11a1b col5a1 fn1a col1a2 col7a1 col5a2b col5a2a lum elnb nid2a ecm1b
7.46956e-07	7	40	21.2773	Collagen trimer	GO:0005581	col11a1b col11a2 col5a1 col1a2 col7a1 col5a2b col5a2a
7.46956e-07	18	445	4.91803	Supramolecular fiber	GO:0099512	tpm3 col11a1b col5a1 tpm4b col1a2 atp2a1 obscnb col5a2b col5a2a pls3 tube1 ldb3a tuba8l3 myom2a dspb synpo2b FP016005.1 krt18b
7.57831e-07	18	448	4.8851	Supramolecular polymer	GO:0099081	tpm3 col11a1b col5a1 tpm4b col1a2 atp2a1 obscnb col5a2b col5a2a pls3 tube1 ldb3a tuba8l3 myom2a dspb synpo2b FP016005.1 krt18b
1.17375e-06	5	14	43.4231	Haptoglobin-hemoglobin complex	GO:0031838	hbae3 hbbe1.3 hbae1.3 hbae1.1 hbbe1.2
8.7954e-06	3	3	121.585	Collagen type V trimer	GO:0005588	col5a1 col5a2b col5a2a
1.63778e-05	18	561	3.90111	Supramolecular complex	GO:0099080	tpm3 col11a1b col5a1 tpm4b col1a2 atp2a1 obscnb col5a2b col5a2a pls3 tube1 ldb3a tuba8l3 myom2a dspb synpo2b FP016005.1 krt18b
0.000264245	10	225	5.40376	Vacuole	GO:0005773	ctsla napsa vac14 asah1b ctsk ctsd ctss2.1 sqstm1 depdc5 tcirg1b
0.000586543	3	9	40.5282	A band	GO:0031672	atp2a1 obscnb myom2a
0.000732941	8	162	6.00418	Lytic vacuole	GO:0000323	ctsla napsa asah1b ctsk ctsd ctss2.1 sqstm1 depdc5
0.000732941	8	161	6.04147	Lysosome	GO:0005764	ctsla napsa asah1b ctsk ctsd ctss2.1 sqstm1 depdc5
0.00447853	2	4	60.7923	Interstitial matrix	GO:0005614	fn1a
0.00660677	10	345	3.52419	Actin cytoskeleton	GO:0015629	tpm3 tpm4b myo5ab sptb pls3 acta1b ldb3a anln synpo2b CR392032.2
0.0127619	4	57	8.53226	Actin filament	GO:0005884	tpm3 tpm4b pls3 ldb3a
0.0170415	5	105	5.78975	Sarcomere	GO:0030017	atp2a1 obscnb ldb3a myom2a synpo2b
0.0170415	2	8	30.3962	M band	GO:0031430	obscnb myom2a
0.019544	5	110	5.52658	Myofibril	GO:0030016	atp2a1 obscnb ldb3a myom2a synpo2b
0.019544	5	111	5.47679	Contractile fiber	GO:0043292	atp2a1 obscnb ldb3a myom2a synpo2b
0.019544	9	345	3.17177	Polymeric cytoskeletal fiber	GO:0099513	tpm3 tpm4b pls3 tube1 ldb3a tuba8l3 dspb FP016005.1 krt18b
0.023222	2	10	24.3169	Myelin sheath	GO:0043209	plp1b mbpa
0.0565841	18	1153	1.89811	Cytoskeleton	GO:0005856	tpm3 tpm4b myo5ab epb41b sptb pls3 tube1 ccnb1 acta1b ldb3a anln tuba8l3 dspb synpo2b FP016005.1 cep192 krt18b CR392032.2
0.0610326	2	17	14.3041	Melanosome	GO:0042470	anxa6 gpr143
0.0610326	2	17	14.3041	Pigment granule	GO:0048770	anxa6 gpr143
0.0632065	3	52	7.0145	I band	GO:0031674	atp2a1 ldb3a synpo2b
0.0713146	2	19	12.7984	Trans-Golgi network transport vesicle	GO:0030140	rab8b
0.084092	2	21	11.5795	Sarcoplasmic reticulum	GO:0016529	atp2a1 jph1b
0.0925478	14	878	1.93871	Cytosol	GO:0005829	hbae5 afap1 ostm1 hbae3 hbbe1.3 hbae1.3 hbae1.1 adh8a gstp2 bloc1s5 hbbe1.1 hbbe1.2 pfkmb cst14b.1
0.102709	2	24	10.1321	Sarcoplasm	GO:0016528	atp2a1 jph1b
0.107487	1	3	40.5282	Pericentriolar material	GO:0000242	cep192
0.107487	1	3	40.5282	Mitochondrial respiratory chain complex II	succinate dehydrogenase complex (ubiquinone)	GO:0005749
0.107487	1	3	40.5282	Actomyosin contractile ring	GO:0005826	anln
0.107487	1	3	40.5282	Spectrin	GO:0008091	sptb
0.107487	1	3	40.5282	Intercalated disc	GO:0014704	dspb
0.107487	1	3	40.5282	Fc receptor complex	GO:0032997	fcer1gl
0.107487	1	3	40.5282	Fc-epsilon receptor I complex	GO:0032998	fcer1gl
0.107487	1	3	40.5282	Melanosome membrane	GO:0033162	gpr143
0.107487	1	3	40.5282	Low-density lipoprotein particle	GO:0034362	apobb.2
0.107487	1	3	40.5282	Chitosome	GO:0045009	gpr143
0.107487	1	3	40.5282	Succinate dehydrogenase complex (ubiquinone)	GO:0045257	sdhc
0.107487	1	3	40.5282	Respiratory chain complex II	GO:0045273	sdhc
0.107487	1	3	40.5282	Succinate dehydrogenase complex	GO:0045281	sdhc
0.107487	1	3	40.5282	Fumarate reductase complex	GO:0045283	sdhc
0.107487	1	3	40.5282	Pigment granule membrane	GO:0090741	gpr143
0.134802	1	4	30.3962	Very-low-density lipoprotein particle	GO:0034361	apobb.2
0.134802	1	4	30.3962	Cell-cell contact zone	GO:0044291	dspb
0.134802	1	4	30.3962	GATOR1 complex	GO:1990130	depdc5
0.140952	1	5	24.3169	Glycerol-3-phosphate dehydrogenase complex	GO:0009331	gpd1b
0.140952	1	5	24.3169	Junctional membrane complex	GO:0030314	jph1b
0.140952	2	39	6.23511	Cortical actin cytoskeleton	GO:0030864	sptb anln
0.140952	1	5	24.3169	BLOC-1 complex	GO:0031083	bloc1s5
0.140952	2	38	6.39919	Actin filament bundle	GO:0032432	pls3 ldb3a
0.140952	1	5	24.3169	Triglyceride-rich plasma lipoprotein particle	GO:0034385	apobb.2
0.140952	1	5	24.3169	Phosphatidylinositol 3-kinase complex	class III	GO:0035032
0.140952	1	5	24.3169	Chylomicron	GO:0042627	apobb.2
0.140952	5	224	2.71394	Transferase complex	transferring phosphorus-containing groups	GO:0061695
0.140952	6	299	2.43983	Anchoring junction	GO:0070161	anxa6 obscnb itgb1b.2 ldb3a cldna dspb
0.140952	1	5	24.3169	WASH complex	GO:0071203	washc5
0.145347	2	40	6.07923	Golgi-associated vesicle	GO:0005798	rab8b
0.149722	2	41	5.93096	Phosphatidylinositol 3-kinase complex	GO:0005942	vac14 socs3a
0.151913	3	97	3.76035	Vacuolar membrane	GO:0005774	vac14 depdc5 tcirg1b
0.154716	1	6	20.2641	BLOC complex	GO:0031082	bloc1s5
0.154716	1	6	20.2641	Contractile ring	GO:0070938	anln
0.162027	4	169	2.87774	Cell cortex	GO:0005938	epb41b sptb anln FP016005.1
0.172379	1	7	17.3692	Phosphorylase kinase complex	GO:0005964	phka1b
0.172379	1	7	17.3692	Basal cortex	GO:0045180	FP016005.1
0.179687	2	48	5.06603	Cortical cytoskeleton	GO:0030863	sptb anln
0.190973	1	8	15.1981	Vacuolar proton-transporting V-type ATPase	V0 domain	GO:0000220
0.194651	2	51	4.76803	Z disc	GO:0030018	ldb3a synpo2b

## Sheet: MF
Enrichment FDR	nGenes	Pathway Genes	Fold Enrichment	Pathway	GO	Genes
1.22337e-06	7	29	29.348	Oxygen binding	GO:0019825	hbae5 hbae3 hbbe1.3 hbae1.3 hbae1.1 hbbe1.1 hbbe1.2
4.06264e-06	9	80	13.6783	Organic acid binding	GO:0043177	egln3 gpr143 p3h3 plod1a hbae3 hbbe1.3 hbae1.3 hbae1.1 hbbe1.2
8.87822e-06	5	14	43.4231	Haptoglobin binding	GO:0031720	hbae3 hbbe1.3 hbae1.3 hbae1.1 hbbe1.2
1.43338e-05	5	16	37.9952	Oxygen carrier activity	GO:0005344	hbae3 hbbe1.3 hbae1.3 hbae1.1 hbbe1.2
4.8824e-05	8	87	11.1802	Extracellular matrix structural constituent	GO:0005201	col11a1b col11a2 col5a1 col1a2 col5a2b col5a2a col1a1b elnb
0.00102372	4	19	25.5968	Collagen binding	GO:0005518	aspn itgb1b.2 si:dkey-32e6.6 tgfbi
0.00135154	16	579	3.35985	Structural molecule activity	GO:0005198	col11a1b plp1b col11a2 col5a1 col1a2 col5a2b sptb col5a2a col1a1b mbpa tube1 elnb cldna tuba8l3 dspb krt18b
0.00135154	7	104	8.18358	Glycosaminoglycan binding	GO:0005539	col5a1 anxa6 hmmr vegfab si:dkey-32e6.6 hapln1a fn1a
0.00164014	5	48	12.6651	Peroxidase activity	GO:0004601	hbae3 hbbe1.3 hbae1.3 hbae1.1 hbbe1.2
0.00164014	9	197	5.55463	Heme binding	GO:0020037	hmox1a cyp27b1 hbae5 hbae3 hbbe1.3 hbae1.3 hbae1.1 hbbe1.1 hbbe1.2
0.00164014	9	203	5.39045	Tetrapyrrole binding	GO:0046906	hmox1a cyp27b1 hbae5 hbae3 hbbe1.3 hbae1.3 hbae1.1 hbbe1.1 hbbe1.2
0.00164014	5	48	12.6651	Molecular carrier activity	GO:0140104	hbae3 hbbe1.3 hbae1.3 hbae1.1 hbbe1.2
0.00294963	5	56	10.8558	Oxidoreductase activity	acting on peroxide as acceptor	GO:0016684
0.00551599	12	418	3.49047	Active transmembrane transporter activity	GO:0022804	slc4a1a clcn7 atp2a1 abcg8 slc16a1b cox5b2 slc6a11a slco1d1 tcirg1b abcc6b.1 abcd3a slc45a2
0.00718188	18	854	2.56267	Calcium ion binding	GO:0005509	actn3b aspn anxa6 myl1 atp2a1 pls3 casq1a fkbp10b swap70b thbs2a si:ch73-74h11.1 cdh15 nid2a ppp2r3a slc25a13 s100w epd
0.010144	5	76	7.99899	Antioxidant activity	GO:0016209	hbae3 hbbe1.3 hbae1.3 hbae1.1 hbbe1.2
0.011092	4	45	10.8075	Integrin binding	GO:0005178	fn1a itgb1b.2 tgfbi
0.011092	3	19	19.1976	Extracellular matrix binding	GO:0050840	itgb1b.2 tgfbi bmper
0.0173906	8	240	4.05282	Active ion transmembrane transporter activity	GO:0022853	slc4a1a clcn7 atp2a1 cox5b2 slc6a11a slco1d1 tcirg1b slc45a2
0.0173906	6	138	5.28629	ATPase-coupled transmembrane transporter activity	GO:0042626	clcn7 atp2a1 abcg8 tcirg1b abcc6b.1 abcd3a
0.0173906	12	503	2.90063	Protein-containing complex binding	GO:0044877	aspn tpm3 anxa6 tpm4b fn1a itgb1b.2 myo5ab pls3 si:dkey-32e6.6 tgfbi myom2a
0.0173906	4	54	9.00627	Monosaccharide binding	GO:0048029	egln3 p3h3 plod1a pfkmb
0.0173906	6	135	5.40376	Cell adhesion molecule binding	GO:0050839	fn1a obscnb itgb1b.2 tgfbi dspb
0.0202375	7	196	4.34231	Primary active transmembrane transporter activity	GO:0015399	clcn7 atp2a1 abcg8 cox5b2 tcirg1b abcc6b.1 abcd3a
0.0215343	2	7	34.7385	Proteoglycan binding	GO:0043394	fn1a
0.0236813	5	102	5.96003	Sulfur compound binding	GO:1901681	col5a1 anxa6 vegfab si:dkey-32e6.6 fn1a
0.0237693	18	998	2.19291	Oxidoreductase activity	GO:0016491	fads2 hmox1a egln3 gpd1b cyp27b1 me1 p3h3 plod1a cox5b2 hbae3 hbbe1.3 hbae1.3 hbae1.1 adh8a zgc:163083 bco1l sdhc hbbe1.2
0.0239458	3	29	12.5777	L-ascorbic acid binding	GO:0031418	egln3 p3h3 plod1a
0.0239648	6	154	4.73707	Endopeptidase inhibitor activity	GO:0004866	c4 col7a1 c4b lxn serpinf1 cst14b.1
0.0251249	4	64	7.59904	Heparin binding	GO:0008201	col5a1 vegfab si:dkey-32e6.6 fn1a
0.0263351	6	159	4.5881	Endopeptidase regulator activity	GO:0061135	c4 col7a1 c4b lxn serpinf1 cst14b.1
0.027192	2	9	27.0188	DNA (cytosine-5-)-methyltransferase activity	GO:0003886	dnmt3ba dnmt3bb.1
0.027192	2	9	27.0188	DNA-methyltransferase activity	GO:0009008	dnmt3ba dnmt3bb.1
0.027192	6	163	4.47551	Peptidase inhibitor activity	GO:0030414	c4 col7a1 c4b lxn serpinf1 cst14b.1
0.0297446	5	115	5.28629	Organic anion transmembrane transporter activity	GO:0008514	slc4a1a slc16a1b slc6a11a slc25a13 slco1d1
0.0345304	5	120	5.06603	Vitamin binding	GO:0019842	pygl egln3 alas2 p3h3 plod1a
0.0345304	6	174	4.19258	Peptidase regulator activity	GO:0061134	c4 col7a1 c4b lxn serpinf1 cst14b.1
0.0415435	3	39	9.35267	Structural constituent of cytoskeleton	GO:0005200	sptb tube1 tuba8l3
0.0419303	23	1534	1.82298	Transporter activity	GO:0005215	slc4a1a anxa6 slc35f6 npc1 clcn7 atp2a1 aqp7 cacna1sb slc39a1 slc12a9 abcg8 slc16a1b cox5b2 slc6a11a apobb.2 apnl slc25a13 slco1d1 tcirg1b abcc6b.1 abcd3a slc45a2 LO018202.1
0.052509	14	778	2.1879	Cytoskeletal protein binding	GO:0008092	actn3b tpm3 kif11 anxa6 tpm4b myo5ab TPGS1 epb41b sptb pls3 ldb3a myom2a synpo2b FP016005.1
0.0543427	10	470	2.58691	Actin binding	GO:0003779	actn3b tpm3 anxa6 tpm4b myo5ab sptb pls3 ldb3a myom2a synpo2b
0.0543427	2	14	17.3692	Structural constituent of myelin sheath	GO:0019911	plp1b mbpa
0.0574382	4	89	5.46448	Carboxylic acid binding	GO:0031406	egln3 gpr143 p3h3 plod1a
0.0651072	2	16	15.1981	Aspartic-type endopeptidase activity	GO:0004190	napsa ctsd
0.0651072	2	16	15.1981	Aspartic-type peptidase activity	GO:0070001	napsa ctsd
0.0651282	11	567	2.35879	Endopeptidase activity	GO:0004175	ctsla napsa npsn mmp25b ctsk zgc:92590 tpp1 ctsd ctss2.1 adamts17 zgc:136461
0.0652018	21	1433	1.78177	Transmembrane transporter activity	GO:0022857	slc4a1a anxa6 slc35f6 clcn7 atp2a1 aqp7 cacna1sb slc39a1 slc12a9 abcg8 slc16a1b cox5b2 slc6a11a apnl slc25a13 slco1d1 tcirg1b abcc6b.1 abcd3a slc45a2 LO018202.1
0.0715515	6	214	3.40892	Carbohydrate binding	GO:0030246	egln3 p3h3 plod1a man2b2 zgc:136410 pfkmb
0.101432	6	232	3.14443	Iron ion binding	GO:0005506	egln3 cyp27b1 p3h3 plod1a hbae1.3 hbae1.1
0.111493	6	238	3.06516	Actin filament binding	GO:0051015	tpm3 anxa6 tpm4b myo5ab pls3 myom2a
0.112986	4	114	4.26613	Proton transmembrane transporter activity	GO:0015078	atp2a1 cox5b2 tcirg1b slc45a2
0.134189	2	25	9.72677	Pyrophosphate hydrolysis-driven proton transmembrane transporter activity	GO:0009678	atp2a1 tcirg1b
0.142675	6	255	2.86082	Anion transmembrane transporter activity	GO:0008509	slc4a1a clcn7 slc16a1b slc6a11a slc25a13 slco1d1
0.147212	1	3	40.5282	Succinate dehydrogenase activity	GO:0000104	sdhc
0.147212	1	3	40.5282	5-aminolevulinate synthase activity	GO:0003870	alas2
0.147212	1	3	40.5282	Acetyl-CoA C-acyltransferase activity	GO:0003988	scp2a
0.147212	13	834	1.8952	Peptidase activity	GO:0008233	ctsla napsa npsn mmp25b cpb2 ctsk zgc:92590 tpp1 ctsd ctss2.1 adamts17 zgc:136461 usp20
0.147212	1	3	40.5282	N-succinyltransferase activity	GO:0016749	alas2
0.147212	1	3	40.5282	Fatty acid amide hydrolase activity	GO:0017064	asah1b
0.147212	1	3	40.5282	Immunoglobulin receptor activity	GO:0019763	fcer1gl
0.147212	1	3	40.5282	IgE receptor activity	GO:0019767	fcer1gl
0.147212	1	3	40.5282	C-X3-C chemokine binding	GO:0019960	itgb1b.2
0.147212	1	3	40.5282	1-acylglycerophosphocholine O-acyltransferase activity	GO:0047184	lpcat3
0.147212	1	3	40.5282	Cell-matrix adhesion mediator activity	GO:0098634	itgb1b.2
0.147212	1	3	40.5282	Collagen binding involved in cell-matrix adhesion	GO:0098639	itgb1b.2
0.165016	1	4	30.3962	Glycerol-3-phosphate dehydrogenase [NAD+] activity	GO:0004367	gpd1b
0.165016	2	32	7.59904	Hyaluronic acid binding	GO:0005540	hmmr hapln1a
0.165016	1	4	30.3962	Procollagen-lysine 5-dioxygenase activity	GO:0008475	plod1a
0.165016	14	965	1.76392	Ion transmembrane transporter activity	GO:0015075	slc4a1a anxa6 clcn7 atp2a1 cacna1sb slc39a1 slc16a1b cox5b2 slc6a11a slc25a13 slco1d1 tcirg1b slc45a2 LO018202.1
0.165016	1	4	30.3962	Thyroid hormone transmembrane transporter activity	GO:0015349	slco1d1
0.165016	1	4	30.3962	Kinetochore binding	GO:0043515	FP016005.1
0.165016	1	4	30.3962	Glycerol-3-phosphate dehydrogenase [NAD(P)+] activity	GO:0047952	gpd1b
0.165016	1	4	30.3962	Ribosylnicotinamide kinase activity	GO:0050262	nmrk2
0.165016	1	4	30.3962	Low-density lipoprotein particle receptor binding	GO:0050750	apobb.2
0.165016	1	4	30.3962	Peptidyl-lysine 5-dioxygenase activity	GO:0070815	plod1a
0.165016	2	33	7.36877	Modified amino acid binding	GO:0072341	anxa6 gpr143
0.165016	1	4	30.3962	Ceramidase activity	GO:0102121	asah1b
0.165239	1	5	24.3169	DNA ligase activity	GO:0003909	lig1
0.165239	1	5	24.3169	DNA ligase (ATP) activity	GO:0003910	lig1
0.165239	1	5	24.3169	Heme oxygenase (decyclizing) activity	GO:0004392	hmox1a
0.165239	1	5	24.3169	Malic enzyme activity	GO:0004470	me1
0.165239	1	5	24.3169	Malate dehydrogenase (decarboxylating) (NAD+) activity	GO:0004471	me1
0.165239	1	5	24.3169	Malate dehydrogenase (decarboxylating) (NADP+) activity	GO:0004473	me1
0.165239	1	5	24.3169	Vascular endothelial growth factor receptor binding	GO:0005172	vegfab
0.165239	1	5	24.3169	Carbohydrate:proton symporter activity	GO:0005351	slc45a2
0.165239	1	5	24.3169	Glycogen phosphorylase activity	GO:0008184	pygl
0.165239	1	5	24.3169	Sucrose:proton symporter activity	GO:0008506	slc45a2
0.165239	1	5	24.3169	Sucrose transmembrane transporter activity	GO:0008515	slc45a2
0.165239	1	5	24.3169	Sucrose:cation symporter activity	GO:0009669	slc45a2
0.165239	1	5	24.3169	Disaccharide transmembrane transporter activity	GO:0015154	slc45a2
0.165239	1	5	24.3169	Oligosaccharide transmembrane transporter activity	GO:0015157	slc45a2
0.165239	5	229	2.65469	Secondary active transmembrane transporter activity	GO:0015291	slc4a1a slc16a1b slc6a11a slco1d1 slc45a2
0.165239	5	229	2.65469	Oxidoreductase activity	acting on paired donors	with incorporation or reduction of molecular oxygen	hmox1a egln3 cyp27b1 p3h3 plod1a
0.165239	1	5	24.3169	Succinyltransferase activity	GO:0016748	alas2
0.165239	1	5	24.3169	N-acylsphingosine amidohydrolase activity	GO:0017040	asah1b
0.165239	2	39	6.23511	Chemokine binding	GO:0019956	itgb1b.2 ccr9a
0.165239	1	5	24.3169	Linear malto-oligosaccharide phosphorylase activity	GO:0102250	pygl
0.165239	1	5	24.3169	SHG alpha-glucan phosphorylase activity	GO:0102499	pygl
0.175769	3	96	3.79952	Serine-type endopeptidase inhibitor activity	GO:0004867	c4 col7a1 serpinf1
0.175769	2	41	5.93096	Insulin-like growth factor binding	GO:0005520	kazald3 esm1
0.183537	1	6	20.2641	L-aspartate transmembrane transporter activity	GO:0015183	slc25a13
0.183537	1	6	20.2641	Myristoyltransferase activity	GO:0019107	scp2a
0.183537	1	6	20.2641	Lipoprotein particle receptor binding	GO:0070325	apobb.2
0.197886	1	7	17.3692	Zinc ion transmembrane transporter activity	GO:0005385	LO018202.1
0.197886	2	46	5.28629	Monocarboxylic acid transmembrane transporter activity	GO:0008028	slc16a1b slc6a11a
0.197886	1	7	17.3692	DNA binding	bending	GO:0008301
0.197886	1	7	17.3692	P-type proton-exporting transporter activity	GO:0008553	atp2a1
0.197886	1	7	17.3692	Lactate transmembrane transporter activity	GO:0015129	slc16a1b
0.197886	1	7	17.3692	Ligase activity	forming phosphoric ester bonds	GO:0016886
0.197886	1	7	17.3692	ATPase binding	GO:0051117	tcirg1b
0.197886	1	7	17.3692	Lysophospholipid acyltransferase activity	GO:0071617	lpcat3
